# Supplementary material for: Endocytic vesicles act as vehicles for glucose uptake in response to growth factor stimulation
Source: Nat Commun. 2024 Apr 2;15:2843. doi: 10.1038/s41467-024-46971-9 (PMC10987504; doi:10.1038/s41467-024-46971-9)
Supplement: Supplementary file 4 — Supplementary Data 1 [file 41467_2024_46971_MOESM4_ESM.xlsx]

## Sheet: Sheet1
Supplementary Data 1. Proteins in PDGFR-endocytic vesicle fraction detected by MS.
Tsutsumi R., et al. Endocytic vesicles act as vehicles for glucose uptake in response to growth factor stimulation
		Control				Endocytic vesicles
Accession	Description	Score A2	Coverage A2	# Peptides A2	# PSM Control	Score B2	Coverage B2	# Peptides B2	# PSM Endocytic vesicle fraction	# AAs	MW [kDa]	calc. pI
E9Q616	Protein Ahnak OS=Mus musculus GN=Ahnak PE=1 SV=1 - [E9Q616_MOUSE]	1219.12	73.32	250	488	3002.33	84.62	365	1033	5656	603.866	6.30322
P20152	Vimentin OS=Mus musculus GN=Vim PE=1 SV=3 - [VIME_MOUSE]	1144.18	80.04	56	458	1824.24	92.49	72	725	466	53.6551	5.12256
Q9QXS1-3	Isoform PLEC-1A of Plectin OS=Mus musculus GN=Plec - [PLEC_MOUSE]	968.067	46.89	216	359	2255.18	67.66	348	792	4543	516.971	5.79541
Q9QXS1-2	Isoform PLEC-1 of Plectin OS=Mus musculus GN=Plec - [PLEC_MOUSE]	966.316	45.24	215	358	2241.99	65.56	346	788	4686	533.182	5.94775
P60710	Actin, cytoplasmic 1 OS=Mus musculus GN=Actb PE=1 SV=1 - [ACTB_MOUSE]	615.431	64	25	216	1347.06	68.8	33	419	375	41.7097	5.47803
P68033	Actin, alpha cardiac muscle 1 OS=Mus musculus GN=Actc1 PE=1 SV=1 - [ACTC_MOUSE]	510.782	49.87	21	188	1184.26	62.6	31	387	377	41.9919	5.38916
P62737	Actin, aortic smooth muscle OS=Mus musculus GN=Acta2 PE=1 SV=1 - [ACTA_MOUSE]	498.672	46.95	20	185	1169.52	62.6	31	380	377	41.9818	5.38916
Q8VDD5	Myosin-9 OS=Mus musculus GN=Myh9 PE=1 SV=4 - [MYH9_MOUSE]	484.023	42.91	88	176	1263.03	53.37	138	424	1960	226.232	5.65576
A0A087WR50	Fibronectin OS=Mus musculus GN=Fn1 PE=1 SV=1 - [A0A087WR50_MOUSE]	444.118	35.16	58	172	1252.15	50.59	93	469	2386	262.678	5.8208
P38647	Stress-70 protein, mitochondrial OS=Mus musculus GN=Hspa9 PE=1 SV=3 - [GRP75_MOUSE]	438.549	50.07	34	156	851.279	54.05	45	275	679	73.4156	6.07471
A0A087WSN6	Fibronectin OS=Mus musculus GN=Fn1 PE=1 SV=1 - [A0A087WSN6_MOUSE]	391.432	35.02	54	150	1178.81	51.05	89	442	2296	252.853	6.07471
P20029	78 kDa glucose-regulated protein OS=Mus musculus GN=Hspa5 PE=1 SV=3 - [GRP78_MOUSE]	364.621	52.37	37	132	851.448	62.6	56	301	655	72.3775	5.16064
P63038	60 kDa heat shock protein, mitochondrial OS=Mus musculus GN=Hspd1 PE=1 SV=1 - [CH60_MOUSE]	382.241	63.87	38	126	1189.48	79.76	65	375	573	60.9174	6.17627
P48678	Prelamin-A/C OS=Mus musculus GN=Lmna PE=1 SV=2 - [LMNA_MOUSE]	352.182	66.77	51	126	668.421	77.14	74	244	665	74.1927	6.97607
P56480	ATP synthase subunit beta, mitochondrial OS=Mus musculus GN=Atp5b PE=1 SV=2 - [ATPB_MOUSE]	308.764	55.95	23	102	630.236	74.86	33	190	529	56.2655	5.33838
B7FAU9	Filamin, alpha OS=Mus musculus GN=Flna PE=1 SV=1 - [B7FAU9_MOUSE]	272.799	30.47	63	101	752.314	44.07	99	246	2639	280.325	6.01123
P63017	Heat shock cognate 71 kDa protein OS=Mus musculus GN=Hspa8 PE=1 SV=1 - [HSP7C_MOUSE]	239.379	45.51	30	91	605.645	56.81	42	219	646	70.8272	5.51611
Q80X90	Filamin-B OS=Mus musculus GN=Flnb PE=1 SV=3 - [FLNB_MOUSE]	240.901	32.21	65	90	668.432	50.5	108	225	2602	277.651	5.70654
Q03265	ATP synthase subunit alpha, mitochondrial OS=Mus musculus GN=Atp5a1 PE=1 SV=1 - [ATPA_MOUSE]	246.802	50.09	31	87	461.341	61.3	38	159	553	59.7156	9.18799
Q5SWU9	Acetyl-CoA carboxylase 1 OS=Mus musculus GN=Acaca PE=1 SV=1 - [ACACA_MOUSE]	211.973	30.96	64	86	56.9648	11.39	21	22	2345	265.088	6.39209
Q69ZN7	Myoferlin OS=Mus musculus GN=Myof PE=1 SV=2 - [MYOF_MOUSE]	231.238	31.01	57	85	852.443	48.68	116	285	2048	233.177	6.16357
P27773	Protein disulfide-isomerase A3 OS=Mus musculus GN=Pdia3 PE=1 SV=2 - [PDIA3_MOUSE]	209.932	50.1	31	78	494.602	63.76	48	166	505	56.6427	6.21436
P16546-2	Isoform 2 of Spectrin alpha chain, non-erythrocytic 1 OS=Mus musculus GN=Sptan1 - [SPTN1_MOUSE]	208.476	30.67	66	75	807.541	63.42	152	254	2452	282.166	5.31299
P11499	Heat shock protein HSP 90-beta OS=Mus musculus GN=Hsp90ab1 PE=1 SV=3 - [HS90B_MOUSE]	181.342	38.95	32	74	425.942	49.31	50	142	724	83.2291	5.03369
P57780	Alpha-actinin-4 OS=Mus musculus GN=Actn4 PE=1 SV=1 - [ACTN4_MOUSE]	198.318	41.89	32	74	621.824	60.53	58	210	912	104.911	5.41455
Q68FD5	Clathrin heavy chain 1 OS=Mus musculus GN=Cltc PE=1 SV=3 - [CLH1_MOUSE]	163.492	23.28	36	73	558.93	44.18	75	196	1675	191.435	5.69385
Q62261	Spectrin beta chain, non-erythrocytic 1 OS=Mus musculus GN=Sptbn1 PE=1 SV=2 - [SPTB2_MOUSE]	183.199	30.3	56	69	688.923	52.6	117	226	2363	274.052	5.57959
P08113	Endoplasmin OS=Mus musculus GN=Hsp90b1 PE=1 SV=2 - [ENPL_MOUSE]	173.083	40.4	34	67	532.054	60.72	58	178	802	92.4183	4.81787
P26039	Talin-1 OS=Mus musculus GN=Tln1 PE=1 SV=2 - [TLN1_MOUSE]	184.413	27.55	50	66	497.028	43.41	80	161	2541	269.653	6.17627
P62806	Histone H4 OS=Mus musculus GN=Hist1h4a PE=1 SV=2 - [H4_MOUSE]	164.4	62.14	13	65	221.717	63.11	17	81	103	11.3604	11.356
Q6IFZ6	Keratin, type II cytoskeletal 1b OS=Mus musculus GN=Krt77 PE=1 SV=1 - [K2C1B_MOUSE]	113.075	12.06	8	65	70.5306	6.64	6	35	572	61.3216	8.01611
F8WGM8	Actin, cytoplasmic 2 (Fragment) OS=Mus musculus GN=Actg1 PE=1 SV=1 - [F8WGM8_MOUSE]	172.958	58.1	8	63	226.049	58.1	9	71	105	11.8758	7.21045
Q99KI0	Aconitate hydratase, mitochondrial OS=Mus musculus GN=Aco2 PE=1 SV=1 - [ACON_MOUSE]	171.33	33.97	24	61	331.922	47.69	46	111	780	85.41	7.92822
O54724	Polymerase I and transcript release factor OS=Mus musculus GN=Ptrf PE=1 SV=1 - [PTRF_MOUSE]	177.163	41.33	21	58	412.826	54.08	30	143	392	43.927	5.51611
Q99PL5	Ribosome-binding protein 1 OS=Mus musculus GN=Rrbp1 PE=1 SV=2 - [RRBP1_MOUSE]	149.475	27.98	36	58	548.023	39.13	68	187	1605	172.776	9.33447
P07356	Annexin A2 OS=Mus musculus GN=Anxa2 PE=1 SV=2 - [ANXA2_MOUSE]	161.945	54.28	21	55	407.397	62.24	31	140	339	38.6518	7.69385
P11087	Collagen alpha-1(I) chain OS=Mus musculus GN=Col1a1 PE=1 SV=4 - [CO1A1_MOUSE]	157.904	45.63	36	54	447.511	62.56	60	142	1453	137.948	5.84619
P26041	Moesin OS=Mus musculus GN=Msn PE=1 SV=3 - [MOES_MOUSE]	128.332	38.82	27	54	395.622	57.37	43	144	577	67.7249	6.59521
P01868	Ig gamma-1 chain C region secreted form OS=Mus musculus GN=Ighg1 PE=1 SV=1 - [IGHG1_MOUSE]	198.515	43.83	8	51	5.51857	10.8	2	2	324	35.6817	7.40088
P09103	Protein disulfide-isomerase OS=Mus musculus GN=P4hb PE=1 SV=2 - [PDIA1_MOUSE]	137.19	49.51	25	51	394.614	76.03	42	128	509	57.0228	4.88135
P99024	Tubulin beta-5 chain OS=Mus musculus GN=Tubb5 PE=1 SV=1 - [TBB5_MOUSE]	119.667	36.71	16	50	380.723	58.56	25	127	444	49.639	4.89404
P07901	Heat shock protein HSP 90-alpha OS=Mus musculus GN=Hsp90aa1 PE=1 SV=4 - [HS90A_MOUSE]	115.874	25.65	22	50	295.048	40.93	43	100	733	84.7348	5.0083
P26443	Glutamate dehydrogenase 1, mitochondrial OS=Mus musculus GN=Glud1 PE=1 SV=1 - [DHE3_MOUSE]	127.872	31.54	18	49	241.237	44.8	29	79	558	61.2982	8.00146
Q9D0E1-2	Isoform 2 of Heterogeneous nuclear ribonucleoprotein M OS=Mus musculus GN=Hnrnpm - [HNRPM_MOUSE]	120.578	40.29	23	48	206.12	40.58	27	73	690	73.6924	8.74854
P02535-3	Isoform 3 of Keratin, type I cytoskeletal 10 OS=Mus musculus GN=Krt10 - [K1C10_MOUSE]	106.84	20.35	12	48	50.724	14.94	8	19	462	49.4709	5.021
P68372	Tubulin beta-4B chain OS=Mus musculus GN=Tubb4b PE=1 SV=1 - [TBB4B_MOUSE]	110.161	36.63	16	46	341.058	58.43	24	114	445	49.799	4.89404
Q7TPR4	Alpha-actinin-1 OS=Mus musculus GN=Actn1 PE=1 SV=1 - [ACTN1_MOUSE]	124.77	27.35	24	45	456.786	58.41	50	157	892	103.004	5.37646
Q64727	Vinculin OS=Mus musculus GN=Vcl PE=1 SV=4 - [VINC_MOUSE]	110.268	37.43	34	45	285.683	60.23	53	106	1066	116.644	5.99854
Q8VDN2	Sodium/potassium-transporting ATPase subunit alpha-1 OS=Mus musculus GN=Atp1a1 PE=1 SV=1 - [AT1A1_MOUSE]	124.093	24.34	23	44	340.858	38.61	38	115	1023	112.91	5.45264
Q01149	Collagen alpha-2(I) chain OS=Mus musculus GN=Col1a2 PE=1 SV=2 - [CO1A2_MOUSE]	134.464	38.41	29	44	401.206	66.25	56	119	1372	129.478	9.18799
P10853	Histone H2B type 1-F/J/L OS=Mus musculus GN=Hist1h2bf PE=1 SV=2 - [H2B1F_MOUSE]	124.945	54.76	9	44	193.216	63.49	10	62	126	13.9276	10.3159
Q6NXH9	Keratin, type II cytoskeletal 73 OS=Mus musculus GN=Krt73 PE=1 SV=1 - [K2C73_MOUSE]	59.5706	6.12	4	43	38.1835	5.94	4	21	539	58.8747	8.08936
G5E8R3	Pyruvate carboxylase OS=Mus musculus GN=Pcx PE=1 SV=1 - [G5E8R3_MOUSE]	104.782	28.78	28	43	193.294	40.41	40	69	1178	129.618	6.7124
Q7TMM9	Tubulin beta-2A chain OS=Mus musculus GN=Tubb2a PE=1 SV=1 - [TBB2A_MOUSE]	101.879	34.61	15	42	307.297	54.16	22	104	445	49.875	4.89404
Q8VHX6-2	Isoform 2 of Filamin-C OS=Mus musculus GN=Flnc - [FLNC_MOUSE]	109.598	17.79	37	41	257.933	31.23	62	86	2693	287.186	5.94775
P14733	Lamin-B1 OS=Mus musculus GN=Lmnb1 PE=1 SV=3 - [LMNB1_MOUSE]	102.206	48.3	34	41	205.41	66.16	45	68	588	66.7448	5.16064
P10107	Annexin A1 OS=Mus musculus GN=Anxa1 PE=1 SV=2 - [ANXA1_MOUSE]	110.286	51.45	22	40	259	53.47	22	83	346	38.71	7.37158
P16858	Glyceraldehyde-3-phosphate dehydrogenase OS=Mus musculus GN=Gapdh PE=1 SV=2 - [G3P_MOUSE]	93.6257	36.34	12	40	226.333	57.06	19	81	333	35.7872	8.25049
P10126	Elongation factor 1-alpha 1 OS=Mus musculus GN=Eef1a1 PE=1 SV=3 - [EF1A1_MOUSE]	99.0473	29.44	15	39	211.053	46.75	23	69	462	50.0821	9.01221
Q8BMK4	Cytoskeleton-associated protein 4 OS=Mus musculus GN=Ckap4 PE=1 SV=2 - [CKAP4_MOUSE]	111.013	49.74	25	39	536.266	72.35	40	187	575	63.6536	5.64307
Q8BMS1	Trifunctional enzyme subunit alpha, mitochondrial OS=Mus musculus GN=Hadha PE=1 SV=1 - [ECHA_MOUSE]	107.997	29.23	22	39	277.346	52.29	39	84	763	82.6175	9.14404
Q9ERG0	LIM domain and actin-binding protein 1 OS=Mus musculus GN=Lima1 PE=1 SV=3 - [LIMA1_MOUSE]	99.742	38.65	24	38	230.255	55.25	37	76	753	84.0081	6.59521
Q9WTI7-3	Isoform 3 of Unconventional myosin-Ic OS=Mus musculus GN=Myo1c - [MYO1C_MOUSE]	99.9804	26.72	26	38	339.396	46.65	58	126	1044	119.802	9.39307
P19324	Serpin H1 OS=Mus musculus GN=Serpinh1 PE=1 SV=3 - [SERPH_MOUSE]	98.0357	37.17	13	38	450.009	68.59	30	143	417	46.5042	8.82178
G3XA10	Heterogeneous nuclear ribonucleoprotein U, isoform CRA_b OS=Mus musculus GN=Gm28062 PE=4 SV=1 - [G3XA10_MOUSE]	93.9268	21.31	14	38	156.33	24.59	21	58	793	86.7513	5.92236
E9QA16	Protein Cald1 OS=Mus musculus GN=Cald1 PE=1 SV=1 - [E9QA16_MOUSE]	97.7408	47.39	24	38	263.064	49.44	35	98	536	61.7995	6.93213
Q9CZN7	Serine hydroxymethyltransferase OS=Mus musculus GN=Shmt2 PE=1 SV=1 - [Q9CZN7_MOUSE]	90.6699	36.9	17	37	223.894	64.09	30	77	504	55.7236	8.47021
E9PZ16	Basement membrane-specific heparan sulfate proteoglycan core protein OS=Mus musculus GN=Hspg2 PE=1 SV=1 - [E9PZ16_MOUSE]	99.2945	8.76	30	37	329.931	21.17	67	119	4383	469.487	6.46826
P14211	Calreticulin OS=Mus musculus GN=Calr PE=1 SV=1 - [CALR_MOUSE]	79.601	39.42	18	36	268.531	59.86	29	90	416	47.9649	4.48779
Q8CAQ8	MICOS complex subunit Mic60 OS=Mus musculus GN=Immt PE=1 SV=1 - [MIC60_MOUSE]	91.6995	34.08	26	36	304.044	64.2	48	100	757	83.8482	6.60986
Q8CAQ8-2	Isoform 2 of MICOS complex subunit Mic60 OS=Mus musculus GN=Immt - [MIC60_MOUSE]	91.6995	34.58	26	36	303.351	65.01	48	100	746	82.8777	6.60986
Q922U2	Keratin, type II cytoskeletal 5 OS=Mus musculus GN=Krt5 PE=1 SV=1 - [K2C5_MOUSE]	90.2387	21.03	16	36	45.523	13.79	12	19	580	61.7286	7.75244
Q05793	Basement membrane-specific heparan sulfate proteoglycan core protein OS=Mus musculus GN=Hspg2 PE=1 SV=1 - [PGBM_MOUSE]	94.2781	9.5	28	36	328.105	22.01	62	117	3707	398.039	6.31592
P26618	Platelet-derived growth factor receptor alpha OS=Mus musculus GN=Pdgfra PE=1 SV=3 - [PGFRA_MOUSE]	93.2484	27.55	25	36	214.309	38.02	35	80	1089	122.606	5.14795
Q9JKF1	Ras GTPase-activating-like protein IQGAP1 OS=Mus musculus GN=Iqgap1 PE=1 SV=2 - [IQGA1_MOUSE]	90.5044	22.93	32	36	432.863	50.03	78	144	1657	188.624	6.48096
Q9WV92-3	Isoform 3 of Band 4.1-like protein 3 OS=Mus musculus GN=Epb41l3 - [E41L3_MOUSE]	103.203	36.53	26	34	316.552	60.96	51	100	917	101.931	5.40186
Q61781	Keratin, type I cytoskeletal 14 OS=Mus musculus GN=Krt14 PE=1 SV=2 - [K1C14_MOUSE]	74.3989	27.89	14	34	56.4548	23.14	12	20	484	52.8339	5.17334
Q9WV92-7	Isoform 7 of Band 4.1-like protein 3 OS=Mus musculus GN=Epb41l3 - [E41L3_MOUSE]	102.69	38.64	25	33	324.214	60.15	51	104	823	91.7938	5.50342
E9PVX6	Protein Mki67 OS=Mus musculus GN=Mki67 PE=1 SV=1 - [E9PVX6_MOUSE]	93.7707	16.4	32	33	197.04	24.71	53	63	3177	350.65	9.71533
P29758	Ornithine aminotransferase, mitochondrial OS=Mus musculus GN=Oat PE=1 SV=1 - [OAT_MOUSE]	90.7344	42.37	16	32	205.667	56.49	26	69	439	48.3239	6.62451
P08003	Protein disulfide-isomerase A4 OS=Mus musculus GN=Pdia4 PE=1 SV=3 - [PDIA4_MOUSE]	75.7286	36.05	21	32	238.029	53.13	40	81	638	71.9375	5.31299
Q9D0K2	Succinyl-CoA:3-ketoacid coenzyme A transferase 1, mitochondrial OS=Mus musculus GN=Oxct1 PE=1 SV=1 - [SCOT1_MOUSE]	104.286	31.35	12	32	282.941	52.69	21	80	520	55.953	8.52881
P17156	Heat shock-related 70 kDa protein 2 OS=Mus musculus GN=Hspa2 PE=1 SV=2 - [HSP72_MOUSE]	86.5785	14.69	10	31	146.877	20.7	14	56	633	69.5987	5.66846
E9Q450	Tropomyosin alpha-1 chain OS=Mus musculus GN=Tpm1 PE=1 SV=1 - [E9Q450_MOUSE]	74.5846	46.83	20	31	227.624	60.92	27	83	284	32.8277	4.77979
Q8K411-2	Isoform 2 of Presequence protease, mitochondrial OS=Mus musculus GN=Pitrm1 - [PREP_MOUSE]	70.7264	23.38	19	31	192.163	39.42	32	67	1035	117.141	7.12256
P47738	Aldehyde dehydrogenase, mitochondrial OS=Mus musculus GN=Aldh2 PE=1 SV=1 - [ALDH2_MOUSE]	78.4109	35.65	17	30	194.759	52.99	32	68	519	56.5018	7.62061
P26231	Catenin alpha-1 OS=Mus musculus GN=Ctnna1 PE=1 SV=1 - [CTNA1_MOUSE]	76.0443	26.38	19	30	295.187	53.42	38	93	906	100.044	6.22705
P30999	Catenin delta-1 OS=Mus musculus GN=Ctnnd1 PE=1 SV=2 - [CTND1_MOUSE]	78.066	22.81	18	30	299.059	46.16	44	114	938	104.86	6.87354
P17182	Alpha-enolase OS=Mus musculus GN=Eno1 PE=1 SV=3 - [ENOA_MOUSE]	94.9599	45.85	16	30	172.25	63.36	28	57	434	47.1112	6.80029
Q61941	NAD(P) transhydrogenase, mitochondrial OS=Mus musculus GN=Nnt PE=1 SV=2 - [NNTM_MOUSE]	79.4131	19.61	22	30	152.994	35.54	35	52	1086	113.765	7.63525
Q9DB77	Cytochrome b-c1 complex subunit 2, mitochondrial OS=Mus musculus GN=Uqcrc2 PE=1 SV=1 - [QCR2_MOUSE]	77.2584	30.68	13	30	204.963	45.25	22	79	453	48.205	9.24658
Q8BP43	Tropomyosin 1, alpha, isoform CRA_c OS=Mus musculus GN=Tpm1 PE=1 SV=1 - [Q8BP43_MOUSE]	72.6488	44.01	19	30	227.225	53.87	26	82	284	32.7998	4.76709
P05213	Tubulin alpha-1B chain OS=Mus musculus GN=Tuba1b PE=1 SV=2 - [TBA1B_MOUSE]	79.4973	35.92	11	29	216.909	51	20	74	451	50.1196	5.05908
P58771	Tropomyosin alpha-1 chain OS=Mus musculus GN=Tpm1 PE=1 SV=1 - [TPM1_MOUSE]	70.5011	41.55	18	29	229.843	59.51	27	83	284	32.6607	4.7417
P05202	Aspartate aminotransferase, mitochondrial OS=Mus musculus GN=Got2 PE=1 SV=1 - [AATM_MOUSE]	68.2877	30.23	14	29	187.741	43.95	23	67	430	47.3812	8.99756
P30999-3	Isoform 3 of Catenin delta-1 OS=Mus musculus GN=Ctnnd1 - [CTND1_MOUSE]	75.3343	23.23	18	29	285.541	44.93	43	109	917	102.502	6.87354
P31001	Desmin OS=Mus musculus GN=Des PE=1 SV=3 - [DESM_MOUSE]	79.2244	8.74	7	29	94.2328	8.53	6	37	469	53.465	5.2749
P29533	Vascular cell adhesion protein 1 OS=Mus musculus GN=Vcam1 PE=1 SV=1 - [VCAM1_MOUSE]	75.7385	22.19	16	29	198.8	34.1	33	75	739	81.2655	5.30029
A0A0N4SV66	Histone H2A OS=Mus musculus GN=H2afj PE=1 SV=1 - [A0A0N4SV66_MOUSE]	74.1401	36.51	5	29	106.504	37.3	7	40	126	13.6517	11.019
P08249	Malate dehydrogenase, mitochondrial OS=Mus musculus GN=Mdh2 PE=1 SV=3 - [MDHM_MOUSE]	82.1475	37.28	12	28	229.695	53.25	18	73	338	35.5888	8.67529
Q922F4	Tubulin beta-6 chain OS=Mus musculus GN=Tubb6 PE=1 SV=1 - [TBB6_MOUSE]	67.4537	25.95	12	28	179.558	43.4	18	59	447	50.0581	4.89404
A6BLY7	Keratin, type I cytoskeletal 28 OS=Mus musculus GN=Krt28 PE=1 SV=1 - [K1C28_MOUSE]	33.9976	5.41	3	27	12.983	3.46	2	9	462	50.3151	5.2876
O88569	Heterogeneous nuclear ribonucleoproteins A2/B1 OS=Mus musculus GN=Hnrnpa2b1 PE=1 SV=2 - [ROA2_MOUSE]	78.7622	48.44	14	27	193.966	64.31	22	62	353	37.3797	8.95361
Q01320	DNA topoisomerase 2-alpha OS=Mus musculus GN=Top2a PE=1 SV=2 - [TOP2A_MOUSE]	61.9017	17.8	24	27	152.806	28.14	41	58	1528	172.682	8.60205
B1AU25	Apoptosis-inducing factor 1, mitochondrial OS=Mus musculus GN=Aifm1 PE=1 SV=1 - [B1AU25_MOUSE]	76.5699	28.13	16	27	240.817	41.94	25	74	608	66.0726	9.11475
E9Q7G0	Protein Numa1 OS=Mus musculus GN=Numa1 PE=1 SV=1 - [E9Q7G0_MOUSE]	73.8412	15.52	26	27	159.129	30.18	47	54	2094	235.487	5.87158
P43277	Histone H1.3 OS=Mus musculus GN=Hist1h1d PE=1 SV=2 - [H13_MOUSE]	65.134	23.53	10	26	91.6287	29.41	12	32	221	22.0861	11.0337
Q9Z2K1	Keratin, type I cytoskeletal 16 OS=Mus musculus GN=Krt16 PE=1 SV=3 - [K1C16_MOUSE]	47.5108	16.42	9	26	56.0217	20.26	12	22	469	51.5743	5.19873
Q6PB66	Leucine-rich PPR motif-containing protein, mitochondrial OS=Mus musculus GN=Lrpprc PE=1 SV=2 - [LPPRC_MOUSE]	59.0001	16.02	21	26	218.593	32.97	45	74	1392	156.516	6.82959
Q9Z110-2	Isoform Short of Delta-1-pyrroline-5-carboxylate synthase OS=Mus musculus GN=Aldh18a1 - [P5CS_MOUSE]	64.3835	25.6	17	26	225.874	46.03	32	76	793	86.9988	7.54736
Q78PY7	Staphylococcal nuclease domain-containing protein 1 OS=Mus musculus GN=Snd1 PE=1 SV=1 - [SND1_MOUSE]	60.5343	27.47	21	26	197.542	48.9	39	70	910	102.025	7.43018
F8WIX8	Histone H2A OS=Mus musculus GN=Hist1h2al PE=3 SV=1 - [F8WIX8_MOUSE]	68.5242	36.8	5	26	78.8954	37.6	7	31	125	13.5987	10.7407
A0A087WS16	Protein Col6a3 OS=Mus musculus GN=Col6a3 PE=1 SV=1 - [A0A087WS16_MOUSE]	56.7654	10.27	24	26	208.279	26.75	62	76	2677	288.515	8.52881
A0A0R4J0I9	Low density lipoprotein receptor-related protein 1 OS=Mus musculus GN=Lrp1 PE=1 SV=1 - [A0A0R4J0I9_MOUSE]	54.9582	4.62	19	26	413.921	18.35	75	149	4545	504.441	5.36377
P43274	Histone H1.4 OS=Mus musculus GN=Hist1h1e PE=1 SV=2 - [H14_MOUSE]	59.9543	23.29	9	25	88.8551	29.68	12	31	219	21.964	11.1069
P61979-3	Isoform 3 of Heterogeneous nuclear ribonucleoprotein K OS=Mus musculus GN=Hnrnpk - [HNRPK_MOUSE]	62.135	33.49	13	25	107.229	37.59	16	37	439	48.4802	5.92236
P08730	Keratin, type I cytoskeletal 13 OS=Mus musculus GN=Krt13 PE=1 SV=2 - [K1C13_MOUSE]	59.5986	13.04	9	25	35.6043	8.92	7	13	437	47.7243	4.85596
Q91YQ5	Dolichyl-diphosphooligosaccharide--protein glycosyltransferase subunit 1 OS=Mus musculus GN=Rpn1 PE=1 SV=1 - [RPN1_MOUSE]	64.124	26.81	17	25	224.387	71.88	44	79	608	68.4857	6.45557
Q61753	D-3-phosphoglycerate dehydrogenase OS=Mus musculus GN=Phgdh PE=1 SV=3 - [SERA_MOUSE]	46.9724	22.51	13	25	97.783	23.64	18	35	533	56.5491	6.53662
Q8VIJ6	Splicing factor, proline- and glutamine-rich OS=Mus musculus GN=Sfpq PE=1 SV=1 - [SFPQ_MOUSE]	66.925	24.03	17	25	142.868	44.35	28	48	699	75.3943	9.43701
Q8K009	Mitochondrial 10-formyltetrahydrofolate dehydrogenase OS=Mus musculus GN=Aldh1l2 PE=1 SV=2 - [AL1L2_MOUSE]	53.3117	21.45	17	24	117.687	38.68	32	43	923	101.526	6.29053
P35564	Calnexin OS=Mus musculus GN=Canx PE=1 SV=1 - [CALX_MOUSE]	63.839	19.12	12	24	251.653	39.93	26	89	591	67.2357	4.64014
P08121	Collagen alpha-1(III) chain OS=Mus musculus GN=Col3a1 PE=1 SV=4 - [CO3A1_MOUSE]	61.2432	18.37	14	24	283.185	43.58	44	104	1464	138.858	6.52197
P13020-2	Isoform 2 of Gelsolin OS=Mus musculus GN=Gsn - [GELS_MOUSE]	66.6319	28.18	15	24	228.007	49.79	28	78	731	80.7124	5.75732
P54071	Isocitrate dehydrogenase [NADP], mitochondrial OS=Mus musculus GN=Idh2 PE=1 SV=3 - [IDHP_MOUSE]	43.8176	31.19	14	24	148.681	50	24	55	452	50.8739	8.68994
Q9QWL7	Keratin, type I cytoskeletal 17 OS=Mus musculus GN=Krt17 PE=1 SV=3 - [K1C17_MOUSE]	46.6643	28.87	16	24	38.0456	23.09	13	15	433	48.1321	5.05908
Q8K310	Matrin-3 OS=Mus musculus GN=Matr3 PE=1 SV=1 - [MATR3_MOUSE]	48.0373	21.16	14	24	98.2967	31.8	24	36	846	94.5718	6.25244
Q7TPV4	Myb-binding protein 1A OS=Mus musculus GN=Mybbp1a PE=1 SV=2 - [MBB1A_MOUSE]	63.6658	13.84	18	24	161.112	27.68	39	55	1344	151.942	8.95361
Q9DCN2-2	Isoform 2 of NADH-cytochrome b5 reductase 3 OS=Mus musculus GN=Cyb5r3 - [NB5R3_MOUSE]	68.822	27.7	8	24	166.608	60.07	17	56	278	31.5294	8.38232
Q8QZT1	Acetyl-CoA acetyltransferase, mitochondrial OS=Mus musculus GN=Acat1 PE=1 SV=1 - [THIL_MOUSE]	73.7989	45.28	15	24	212.735	54.48	23	63	424	44.7873	8.51416
Q9CQN1	Heat shock protein 75 kDa, mitochondrial OS=Mus musculus GN=Trap1 PE=1 SV=1 - [TRAP1_MOUSE]	61.2621	25.92	16	24	201.02	49.29	28	67	706	80.1585	6.68311
O35129	Prohibitin-2 OS=Mus musculus GN=Phb2 PE=1 SV=1 - [PHB2_MOUSE]	56.7925	50.17	14	23	139.076	57.53	17	51	299	33.2759	9.83252
P52480	Pyruvate kinase PKM OS=Mus musculus GN=Pkm PE=1 SV=4 - [KPYM_MOUSE]	69.533	38.98	19	23	220.007	58.95	30	65	531	57.808	7.47412
P80314	T-complex protein 1 subunit beta OS=Mus musculus GN=Cct2 PE=1 SV=4 - [TCPB_MOUSE]	64.3244	32.71	14	23	144.998	47.66	25	45	535	57.4411	6.40479
P60843	Eukaryotic initiation factor 4A-I OS=Mus musculus GN=Eif4a1 PE=1 SV=1 - [IF4A1_MOUSE]	55.8882	42.86	14	22	111.49	48.77	16	39	406	46.1246	5.47803
P70168	Importin subunit beta-1 OS=Mus musculus GN=Kpnb1 PE=1 SV=2 - [IMB1_MOUSE]	51.9558	15.07	12	22	96.5523	25	19	36	876	97.1221	4.77979
P58252	Elongation factor 2 OS=Mus musculus GN=Eef2 PE=1 SV=2 - [EF2_MOUSE]	29.7417	17.02	15	22	165.185	34.15	29	52	858	95.2529	6.82959
Q9DBR7	Protein phosphatase 1 regulatory subunit 12A OS=Mus musculus GN=Ppp1r12a PE=1 SV=2 - [MYPT1_MOUSE]	61.8416	24.39	20	22	131.711	29.45	32	43	1029	114.927	5.49072
Q99K48	Non-POU domain-containing octamer-binding protein OS=Mus musculus GN=Nono PE=1 SV=3 - [NONO_MOUSE]	51.0423	32.77	13	22	164.134	49.89	24	57	473	54.5064	8.95361
P29341	Polyadenylate-binding protein 1 OS=Mus musculus GN=Pabpc1 PE=1 SV=2 - [PABP1_MOUSE]	49.861	21.07	15	22	125.989	36.32	26	49	636	70.6259	9.49561
Q60932-2	Isoform Mt-VDAC1 of Voltage-dependent anion-selective channel protein 1 OS=Mus musculus GN=Vdac1 - [VDAC1_MOUSE]	56.5433	40.28	9	21	165.616	64.66	18	62	283	30.7366	8.54346
P51881	ADP/ATP translocase 2 OS=Mus musculus GN=Slc25a5 PE=1 SV=3 - [ADT2_MOUSE]	36.1334	30.54	10	21	131.155	41.28	18	50	298	32.9102	9.72998
Q9JHU4	Cytoplasmic dynein 1 heavy chain 1 OS=Mus musculus GN=Dync1h1 PE=1 SV=2 - [DYHC1_MOUSE]	44.5878	5.21	21	21	346.28	26.42	101	127	4644	531.71	6.41748
P50446	Keratin, type II cytoskeletal 6A OS=Mus musculus GN=Krt6a PE=1 SV=3 - [K2C6A_MOUSE]	56.7709	17.18	13	21	50.4599	18.63	14	19	553	59.2986	7.94287
P52480-2	Isoform M1 of Pyruvate kinase PKM OS=Mus musculus GN=Pkm - [KPYM_MOUSE]	61.0968	34.84	18	21	203.986	53.11	29	61	531	57.9479	7.13721
Q8CGK3	Lon protease homolog, mitochondrial OS=Mus musculus GN=Lonp1 PE=1 SV=2 - [LONM_MOUSE]	53.5217	19.7	16	21	172.015	33.83	30	58	949	105.776	6.56592
P09405	Nucleolin OS=Mus musculus GN=Ncl PE=1 SV=2 - [NUCL_MOUSE]	56.4384	31.12	18	21	171.268	35.22	33	60	707	76.6768	4.75439
Q8BH04	Phosphoenolpyruvate carboxykinase [GTP], mitochondrial OS=Mus musculus GN=Pck2 PE=1 SV=1 - [PCKGM_MOUSE]	62.7962	24.38	13	21	160.822	44.53	25	50	640	70.4825	7.28369
Q922R8	Protein disulfide-isomerase A6 OS=Mus musculus GN=Pdia6 PE=1 SV=3 - [PDIA6_MOUSE]	73.3447	30.91	11	21	185.194	46.36	17	59	440	48.0703	5.13525
P15331-3	Isoform 5b of Peripherin OS=Mus musculus GN=Prph - [PERI_MOUSE]	46.5198	6.94	6	21	90.7585	8.89	6	34	461	52.6549	5.45264
Q02053	Ubiquitin-like modifier-activating enzyme 1 OS=Mus musculus GN=Uba1 PE=1 SV=1 - [UBA1_MOUSE]	69.829	20.98	15	21	125.472	30.91	22	38	1058	117.734	5.65576
E9Q2D1	Actin, cytoplasmic 1 (Fragment) OS=Mus musculus GN=Actb PE=1 SV=1 - [E9Q2D1_MOUSE]	50.7182	29.63	3	21	122.024	41.67	4	49	108	11.3945	4.93213
Q61696	Heat shock 70 kDa protein 1A OS=Mus musculus GN=Hspa1a PE=1 SV=2 - [HS71A_MOUSE]	49.2265	9.36	4	20	88.2448	24.49	14	41	641	70.036	5.71924
Q9JKR6	Hypoxia up-regulated protein 1 OS=Mus musculus GN=Hyou1 PE=1 SV=1 - [HYOU1_MOUSE]	39.9218	18.62	17	20	138.09	35.04	32	44	999	111.112	5.18604
Q6IFX2	Keratin, type I cytoskeletal 42 OS=Mus musculus GN=Krt42 PE=1 SV=1 - [K1C42_MOUSE]	39.0035	27.21	13	20	52.638	29.2	14	19	452	50.1019	5.16064
Q9WU78	Programmed cell death 6-interacting protein OS=Mus musculus GN=Pdcd6ip PE=1 SV=3 - [PDC6I_MOUSE]	49.965	21.75	19	20	87.995	29	25	32	869	95.9642	6.52197
G5E8R2	Tropomyosin 1, alpha, isoform CRA_k OS=Mus musculus GN=Tpm1 PE=1 SV=1 - [G5E8R2_MOUSE]	50.4938	51.61	14	20	169.057	68.95	23	66	248	28.6786	4.77979
B2RXS4	Plexin-B2 OS=Mus musculus GN=Plxnb2 PE=1 SV=1 - [PLXB2_MOUSE]	43.3727	10.97	16	20	151.551	21.88	32	54	1842	206.099	5.87158
P68368	Tubulin alpha-4A chain OS=Mus musculus GN=Tuba4a PE=1 SV=1 - [TBA4A_MOUSE]	44.3482	23.21	8	19	174.424	39.29	14	60	448	49.8924	5.05908
Q8K2B3	Succinate dehydrogenase [ubiquinone] flavoprotein subunit, mitochondrial OS=Mus musculus GN=Sdha PE=1 SV=1 - [SDHA_MOUSE]	42.5754	21.23	14	19	103.339	28.16	19	38	664	72.5392	7.37158
Q99JY0	Trifunctional enzyme subunit beta, mitochondrial OS=Mus musculus GN=Hadhb PE=1 SV=1 - [ECHB_MOUSE]	45.0147	30.32	13	19	107.22	47.16	19	35	475	51.3534	9.37842
Q9DCW4	Electron transfer flavoprotein subunit beta OS=Mus musculus GN=Etfb PE=1 SV=3 - [ETFB_MOUSE]	47.0271	38.43	10	19	67.364	40.78	11	22	255	27.606	8.104
Q8VEM8	Phosphate carrier protein, mitochondrial OS=Mus musculus GN=Slc25a3 PE=1 SV=1 - [MPCP_MOUSE]	37.3703	19.61	8	19	89.4177	32.49	16	35	357	39.6065	9.26123
Q9D051	Pyruvate dehydrogenase E1 component subunit beta, mitochondrial OS=Mus musculus GN=Pdhb PE=1 SV=1 - [ODPB_MOUSE]	41.9994	31.75	9	19	76.5658	39.28	15	30	359	38.912	6.87354
P05622	Platelet-derived growth factor receptor beta OS=Mus musculus GN=Pdgfrb PE=1 SV=1 - [PGFRB_MOUSE]	48.0196	15.3	15	19	137.543	24.23	24	52	1098	122.728	5.12256
D3YVN7	Elongation factor Tu OS=Mus musculus GN=Gm9755 PE=3 SV=1 - [D3YVN7_MOUSE]	54.4642	35.18	14	19	122.326	34.96	16	41	452	49.507	7.56201
E9PX70	Collagen alpha-1(XII) chain OS=Mus musculus GN=Col12a1 PE=1 SV=1 - [E9PX70_MOUSE]	46.356	7.77	17	19	219.52	28.04	63	80	3064	333.524	5.79541
E9Q456	Tropomyosin alpha-1 chain OS=Mus musculus GN=Tpm1 PE=1 SV=1 - [E9Q456_MOUSE]	48.558	48.39	13	19	168.658	60.89	22	65	248	28.6506	4.76709
Q01853	Transitional endoplasmic reticulum ATPase OS=Mus musculus GN=Vcp PE=1 SV=4 - [TERA_MOUSE]	44.4621	24.69	16	18	171.032	46.65	38	60	806	89.2657	5.26221
E9Q557	Desmoplakin OS=Mus musculus GN=Dsp PE=1 SV=1 - [DESP_MOUSE]	38.9153	5.9	16	18	13.3573	2.39	7	7	2883	332.706	6.80029
P43276	Histone H1.5 OS=Mus musculus GN=Hist1h1b PE=1 SV=2 - [H15_MOUSE]	43.4896	23.32	8	18	48.9945	24.22	8	18	223	22.5624	10.9165
Q9Z204-2	Isoform C1 of Heterogeneous nuclear ribonucleoproteins C1/C2 OS=Mus musculus GN=Hnrnpc - [HNRPC_MOUSE]	53.4138	36	11	18	72.8747	37.67	14	23	300	33.0362	5.03369
Q6URW6-2	Isoform 2 of Myosin-14 OS=Mus musculus GN=Myh14 - [MYH14_MOUSE]	37.7424	1.91	4	18	35.9973	2.76	7	12	1992	227.62	5.5542
Q8BMD8	Calcium-binding mitochondrial carrier protein SCaMC-1 OS=Mus musculus GN=Slc25a24 PE=1 SV=1 - [SCMC1_MOUSE]	36.7839	25.47	11	18	124.4	44.63	20	42	475	52.8682	7.43018
G3UX26	Voltage-dependent anion-selective channel protein 2 (Fragment) OS=Mus musculus GN=Vdac2 PE=1 SV=1 - [G3UX26_MOUSE]	43.2521	25.44	7	18	61.506	36.75	10	25	283	30.427	7.57666
E9QNN1	ATP-dependent RNA helicase A OS=Mus musculus GN=Dhx9 PE=1 SV=1 - [E9QNN1_MOUSE]	44.1744	14.52	17	18	128.318	29.91	33	44	1384	149.596	6.82959
P67778	Prohibitin OS=Mus musculus GN=Phb PE=1 SV=1 - [PHB_MOUSE]	36.9153	45.59	12	17	87.8472	59.93	15	30	272	29.8019	5.75732
P51174	Long-chain specific acyl-CoA dehydrogenase, mitochondrial OS=Mus musculus GN=Acadl PE=1 SV=2 - [ACADL_MOUSE]	32.1144	15.12	6	17	91.0954	30.7	16	31	430	47.8775	8.30908
P45952	Medium-chain specific acyl-CoA dehydrogenase, mitochondrial OS=Mus musculus GN=Acadm PE=1 SV=1 - [ACADM_MOUSE]	38.7797	23.28	12	17	89.0429	37.29	21	32	421	46.4516	8.36768
P48962	ADP/ATP translocase 1 OS=Mus musculus GN=Slc25a4 PE=1 SV=4 - [ADT1_MOUSE]	24.5622	30.2	10	17	119.394	42.28	18	45	298	32.8831	9.71533
O55143-2	Isoform 2 of Sarcoplasmic/endoplasmic reticulum calcium ATPase 2 OS=Mus musculus GN=Atp2a2 - [AT2A2_MOUSE]	48.3765	14.13	13	17	128.986	26.65	24	37	998	109.682	5.36377
Q3V3R1	Monofunctional C1-tetrahydrofolate synthase, mitochondrial OS=Mus musculus GN=Mthfd1l PE=1 SV=2 - [C1TM_MOUSE]	35.3246	16.79	15	17	139.841	37.77	33	47	977	105.662	7.02002
O08749	Dihydrolipoyl dehydrogenase, mitochondrial OS=Mus musculus GN=Dld PE=1 SV=2 - [DLDH_MOUSE]	40.3871	18.27	8	17	106.678	34.58	17	35	509	54.2382	7.89893
P19096	Fatty acid synthase OS=Mus musculus GN=Fasn PE=1 SV=2 - [FAS_MOUSE]	32.8441	6.87	16	17	125.881	17.65	37	45	2504	272.257	6.58057
P08752	Guanine nucleotide-binding protein G(i) subunit alpha-2 OS=Mus musculus GN=Gnai2 PE=1 SV=5 - [GNAI2_MOUSE]	37.6162	27.32	7	17	132.588	41.69	15	55	355	40.463	5.45264
P37040	NADPH--cytochrome P450 reductase OS=Mus musculus GN=Por PE=1 SV=2 - [NCPR_MOUSE]	38.3069	19.91	14	17	121.318	41.89	27	42	678	76.9953	5.52881
Q9CZ13	Cytochrome b-c1 complex subunit 1, mitochondrial OS=Mus musculus GN=Uqcrc1 PE=1 SV=2 - [QCR1_MOUSE]	30.1625	24.17	11	17	114.87	35.21	18	39	480	52.8185	6.21436
Q63918	Serum deprivation-response protein OS=Mus musculus GN=Sdpr PE=1 SV=3 - [SDPR_MOUSE]	38.5431	28.23	9	17	134.985	41.15	12	46	418	46.7354	5.21143
Q9Z2I8-2	Isoform 2 of Succinyl-CoA ligase [GDP-forming] subunit beta, mitochondrial OS=Mus musculus GN=Suclg2 - [SUCB2_MOUSE]	48.223	33.33	12	17	90.6403	39.84	15	29	384	41.3236	5.43994
F8VQC7	Kinectin OS=Mus musculus GN=Ktn1 PE=1 SV=1 - [F8VQC7_MOUSE]	43.5039	14.02	16	17	280.974	49.21	57	96	1327	152.449	5.89697
G5E924	Heterogeneous nuclear ribonucleoprotein L (Fragment) OS=Mus musculus GN=Hnrnpl PE=1 SV=1 - [G5E924_MOUSE]	54.2175	27.64	11	17	149.436	34.96	15	51	615	66.8897	8.17725
A0A087WQQ5	Kinectin OS=Mus musculus GN=Ktn1 PE=1 SV=1 - [A0A087WQQ5_MOUSE]	43.5039	14.59	16	17	281.947	51.84	57	96	1275	146.345	6.03662
A0A087WQI3	Kinectin OS=Mus musculus GN=Ktn1 PE=1 SV=1 - [A0A087WQI3_MOUSE]	43.5039	14.86	16	17	276.465	51.52	55	94	1252	143.553	6.25244
P60335	Poly(rC)-binding protein 1 OS=Mus musculus GN=Pcbp1 PE=1 SV=1 - [PCBP1_MOUSE]	40.4871	30.06	7	16	65.0838	34.83	9	25	356	37.4739	7.09326
Q64133	Amine oxidase [flavin-containing] A OS=Mus musculus GN=Maoa PE=1 SV=3 - [AOFA_MOUSE]	32.7847	22.62	12	16	84.4237	40.11	18	30	526	59.5637	7.81104
P17427	AP-2 complex subunit alpha-2 OS=Mus musculus GN=Ap2a2 PE=1 SV=2 - [AP2A2_MOUSE]	39.1662	14.82	13	16	179.072	38.27	31	63	938	103.951	6.93213
Q64433	10 kDa heat shock protein, mitochondrial OS=Mus musculus GN=Hspe1 PE=1 SV=2 - [CH10_MOUSE]	36.1856	79.41	10	16	73.7603	88.24	13	27	102	10.9559	8.35303
Q9CZU6	Citrate synthase, mitochondrial OS=Mus musculus GN=Cs PE=1 SV=1 - [CISY_MOUSE]	34.0417	20.04	11	16	89.0919	40.52	18	35	464	51.7034	8.57275
P01027	Complement C3 OS=Mus musculus GN=C3 PE=1 SV=3 - [CO3_MOUSE]	37.4205	11.49	15	16	168.828	29.1	44	62	1663	186.366	6.72705
Q02248	Catenin beta-1 OS=Mus musculus GN=Ctnnb1 PE=1 SV=1 - [CTNB1_MOUSE]	45.5895	17.67	11	16	161.61	28.55	17	63	781	85.4162	5.85889
Q9JIK5	Nucleolar RNA helicase 2 OS=Mus musculus GN=Ddx21 PE=1 SV=3 - [DDX21_MOUSE]	34.5958	20.8	15	16	104.236	34.08	22	38	851	93.4932	9.11475
P09055	Integrin beta-1 OS=Mus musculus GN=Itgb1 PE=1 SV=1 - [ITB1_MOUSE]	44.0775	13.78	9	16	101.518	25.44	18	41	798	88.1733	5.93506
Q61595	Kinectin OS=Mus musculus GN=Ktn1 PE=1 SV=1 - [KTN1_MOUSE]	39.1236	12.74	15	16	277.479	47.1	55	91	1327	152.498	5.85889
Q02819	Nucleobindin-1 OS=Mus musculus GN=Nucb1 PE=1 SV=2 - [NUCB1_MOUSE]	35.4393	34.42	14	16	356.314	74.29	45	133	459	53.3759	5.07178
Q9CU62	Structural maintenance of chromosomes protein 1A OS=Mus musculus GN=Smc1a PE=1 SV=4 - [SMC1A_MOUSE]	38.2269	11.76	14	16	84.4156	21.33	27	32	1233	143.146	7.63525
E9Q4Z2	Acetyl-CoA carboxylase 2 OS=Mus musculus GN=Acacb PE=1 SV=1 - [ACACB_MOUSE]	43.1233	5.76	10	16	13.7692	2.74	5	5	2448	275.574	6.31592
E9QM38	Solute carrier family 12 member 2 OS=Mus musculus GN=Slc12a2 PE=1 SV=1 - [E9QM38_MOUSE]	42.0415	14.76	16	16	148.741	29.35	29	48	1206	130.585	6.52197
H3BKM0	AP-2 complex subunit beta OS=Mus musculus GN=Ap2b1 PE=1 SV=1 - [H3BKM0_MOUSE]	35.85	16.54	14	16	187.167	34.06	33	69	913	101.298	5.2876
Q501J6	Probable ATP-dependent RNA helicase DDX17 OS=Mus musculus GN=Ddx17 PE=1 SV=1 - [DDX17_MOUSE]	30.6355	16.62	11	15	88.5908	30.15	20	33	650	72.354	8.5874
Q99LC5	Electron transfer flavoprotein subunit alpha, mitochondrial OS=Mus musculus GN=Etfa PE=1 SV=2 - [ETFA_MOUSE]	44.3999	32.73	9	15	75.65	41.14	10	24	333	34.9875	8.38232
P26040	Ezrin OS=Mus musculus GN=Ezr PE=1 SV=3 - [EZRI_MOUSE]	32.5694	13.99	11	15	151.599	39.59	29	58	586	69.3636	6.1001
P97807-2	Isoform Cytoplasmic of Fumarate hydratase, mitochondrial OS=Mus musculus GN=Fh - [FUMH_MOUSE]	38.2791	23.34	9	15	125.355	51.61	18	41	467	50.0207	7.94287
Q61029	Lamina-associated polypeptide 2, isoforms beta/delta/epsilon/gamma OS=Mus musculus GN=Tmpo PE=1 SV=4 - [LAP2B_MOUSE]	41.8266	37.83	13	15	89.7283	44.69	18	30	452	50.3421	9.45166
Q9D6Z1	Nucleolar protein 56 OS=Mus musculus GN=Nop56 PE=1 SV=2 - [NOP56_MOUSE]	40.1374	21.21	11	15	84.3369	33.79	18	28	580	64.4241	9.14404
Q9D2G2	Dihydrolipoyllysine-residue succinyltransferase component of 2-oxoglutarate dehydrogenase complex, mitochondrial OS=Mus musculus GN=Dlst PE=1 SV=1 - [ODO2_MOUSE]	39.1682	22.47	11	15	50.7044	23.35	12	20	454	48.9635	8.95361
Q60598	Src substrate cortactin OS=Mus musculus GN=Cttn PE=1 SV=2 - [SRC8_MOUSE]	31.6072	22.34	14	15	104.37	37.36	24	35	546	61.2124	5.40186
P21107-2	Isoform 2 of Tropomyosin alpha-3 chain OS=Mus musculus GN=Tpm3 - [TPM3_MOUSE]	42.4049	38.71	13	15	156.575	64.92	25	61	248	29.0027	4.77979
E9Q3E2	Synaptopodin OS=Mus musculus GN=Synpo PE=1 SV=1 - [E9Q3E2_MOUSE]	35.1782	12.55	12	15	132.21	42.18	33	44	1100	117.443	9.64209
P58774-2	Isoform 2 of Tropomyosin beta chain OS=Mus musculus GN=Tpm2 - [TPM2_MOUSE]	31.2479	25	10	14	136.327	41.9	17	49	284	32.9376	4.66553
Q8BH59	Calcium-binding mitochondrial carrier protein Aralar1 OS=Mus musculus GN=Slc25a12 PE=1 SV=1 - [CMC1_MOUSE]	39.8887	27.03	14	14	69.1524	34.71	18	26	677	74.5227	8.25049
Q61656	Probable ATP-dependent RNA helicase DDX5 OS=Mus musculus GN=Ddx5 PE=1 SV=2 - [DDX5_MOUSE]	29.985	23.78	12	14	69.5329	28.99	20	29	614	69.2468	8.92432
P11688	Integrin alpha-5 OS=Mus musculus GN=Itga5 PE=1 SV=3 - [ITA5_MOUSE]	33.0104	10.45	10	14	103.925	22.51	18	33	1053	114.971	5.94775
Q80WJ7	Protein LYRIC OS=Mus musculus GN=Mtdh PE=1 SV=1 - [LYRIC_MOUSE]	43.2484	28.32	12	14	175.061	51.99	24	59	579	63.8077	9.33447
Q61879	Myosin-10 OS=Mus musculus GN=Myh10 PE=1 SV=2 - [MYH10_MOUSE]	33.194	5.97	11	14	174.36	24.29	44	58	1976	228.855	5.5415
Q9D1G1	Ras-related protein Rab-1B OS=Mus musculus GN=Rab1b PE=1 SV=1 - [RAB1B_MOUSE]	40.6655	48.26	7	14	114.143	79.1	17	40	201	22.1732	5.73193
P26043	Radixin OS=Mus musculus GN=Rdx PE=1 SV=3 - [RADI_MOUSE]	28.2347	13.72	10	14	164.564	42.02	31	62	583	68.5003	6.20166
Q9WV02	RNA-binding motif protein, X chromosome OS=Mus musculus GN=Rbmx PE=1 SV=1 - [RBMX_MOUSE]	36.158	30.18	10	14	77.5438	35.29	16	29	391	42.2754	10.0522
P12970	60S ribosomal protein L7a OS=Mus musculus GN=Rpl7a PE=1 SV=2 - [RL7A_MOUSE]	27.6666	33.08	11	14	71.6134	40.6	15	28	266	29.958	10.5649
Q91VM5	RNA binding motif protein, X-linked-like-1 OS=Mus musculus GN=Rbmxl1 PE=2 SV=1 - [RMXL1_MOUSE]	36.6261	30.41	10	14	86.4911	50.52	21	35	388	42.1362	9.99365
P97351	40S ribosomal protein S3a OS=Mus musculus GN=Rps3a PE=1 SV=3 - [RS3A_MOUSE]	29.5806	27.27	7	14	49.2426	37.12	9	17	264	29.8657	9.72998
Q99JR1	Sideroflexin-1 OS=Mus musculus GN=Sfxn1 PE=1 SV=3 - [SFXN1_MOUSE]	36.6515	24.22	7	14	72.1299	29.19	9	26	322	35.6263	9.23193
Q8CGC7	Bifunctional glutamate/proline--tRNA ligase OS=Mus musculus GN=Eprs PE=1 SV=4 - [SYEP_MOUSE]	31.2854	10.78	13	14	117.294	24.6	31	42	1512	169.972	7.66455
O70318	Band 4.1-like protein 2 OS=Mus musculus GN=Epb41l2 PE=1 SV=2 - [E41L2_MOUSE]	39.3387	18.52	12	14	177.822	45.04	34	63	988	109.873	5.42725
E9Q6R7	Protein Utrn OS=Mus musculus GN=Utrn PE=1 SV=1 - [E9Q6R7_MOUSE]	31.9342	5.04	14	14	271.587	27.43	74	95	3430	392.461	5.32568
P51150	Ras-related protein Rab-7a OS=Mus musculus GN=Rab7a PE=1 SV=2 - [RAB7A_MOUSE]	25.7405	38.65	8	13	77.2611	67.15	14	30	207	23.4748	6.69775
Q9WVK4	EH domain-containing protein 1 OS=Mus musculus GN=Ehd1 PE=1 SV=1 - [EHD1_MOUSE]	36.8361	24.16	9	13	143.143	63.67	27	50	534	60.5646	6.82959
P55258	Ras-related protein Rab-8A OS=Mus musculus GN=Rab8a PE=1 SV=2 - [RAB8A_MOUSE]	29.2263	27.05	5	13	49.3646	28.02	6	19	207	23.6532	9.0708
P62960	Nuclease-sensitive element-binding protein 1 OS=Mus musculus GN=Ybx1 PE=1 SV=3 - [YBOX1_MOUSE]	33.0098	35.4	7	13	105.86	50.62	10	68	322	35.7086	9.87646
Q9R0X4	Acyl-coenzyme A thioesterase 9, mitochondrial OS=Mus musculus GN=Acot9 PE=1 SV=1 - [ACOT9_MOUSE]	28.2533	22.1	11	13	79.2304	42.6	21	31	439	50.528	8.5874
Q8K0C4	Lanosterol 14-alpha demethylase OS=Mus musculus GN=Cyp51a1 PE=1 SV=1 - [CP51A_MOUSE]	29.1647	17.89	12	13	71.0073	31.61	16	25	503	56.7394	8.41162
Q64521	Glycerol-3-phosphate dehydrogenase, mitochondrial OS=Mus musculus GN=Gpd2 PE=1 SV=2 - [GPDM_MOUSE]	36.1256	15.68	9	13	122.818	44.57	27	42	727	80.9025	6.60986
P16627	Heat shock 70 kDa protein 1-like OS=Mus musculus GN=Hspa1l PE=1 SV=4 - [HS71L_MOUSE]	33.0253	8.11	4	13	62.446	20.75	11	31	641	70.5932	6.23975
Q91VD9	NADH-ubiquinone oxidoreductase 75 kDa subunit, mitochondrial OS=Mus musculus GN=Ndufs1 PE=1 SV=2 - [NDUS1_MOUSE]	27.4756	18.43	12	13	89.8453	33.01	21	32	727	79.7256	5.71924
P46935	E3 ubiquitin-protein ligase NEDD4 OS=Mus musculus GN=Nedd4 PE=1 SV=3 - [NEDD4_MOUSE]	31.8997	16.35	11	13	61.9011	25.37	19	22	887	102.642	5.26221
Q8BMF4	Dihydrolipoyllysine-residue acetyltransferase component of pyruvate dehydrogenase complex, mitochondrial OS=Mus musculus GN=Dlat PE=1 SV=2 - [ODP2_MOUSE]	36.53	16.82	9	13	67.6587	24.92	14	23	642	67.8987	8.57275
P09411	Phosphoglycerate kinase 1 OS=Mus musculus GN=Pgk1 PE=1 SV=4 - [PGK1_MOUSE]	30.4359	25.42	9	13	88.6614	47.72	14	29	417	44.522	7.89893
G5E829	Plasma membrane calcium-transporting ATPase 1 OS=Mus musculus GN=Atp2b1 PE=1 SV=1 - [AT2B1_MOUSE]	37.794	10.41	11	13	118.105	26.23	25	36	1220	134.662	5.90967
A2ACG7	Dolichyl-diphosphooligosaccharide--protein glycosyltransferase subunit 2 OS=Mus musculus GN=Rpn2 PE=1 SV=1 - [A2ACG7_MOUSE]	44.1749	20.16	8	13	166.385	30.41	16	54	615	67.4605	6.22705
F8WI35	Histone H3 OS=Mus musculus GN=H3f3a PE=3 SV=1 - [F8WI35_MOUSE]	12.0747	20.74	5	13	31.7871	34.81	8	14	135	15.1895	11.3999
F6QLP8	Protein Cald1 (Fragment) OS=Mus musculus GN=Cald1 PE=1 SV=1 - [F6QLP8_MOUSE]	32.5367	29.56	9	13	101.301	32.12	14	38	274	32.2828	9.02686
P10630	Eukaryotic initiation factor 4A-II OS=Mus musculus GN=Eif4a2 PE=1 SV=2 - [IF4A2_MOUSE]	29.6389	23.34	8	12	50.4272	26.78	9	18	407	46.3728	5.47803
P49312	Heterogeneous nuclear ribonucleoprotein A1 OS=Mus musculus GN=Hnrnpa1 PE=1 SV=2 - [ROA1_MOUSE]	32.6109	20	6	12	122.403	49.38	16	44	320	34.1753	9.23193
Q61990	Poly(rC)-binding protein 2 OS=Mus musculus GN=Pcbp2 PE=1 SV=1 - [PCBP2_MOUSE]	28.8074	14.36	4	12	51.8666	39.78	9	24	362	38.1974	6.78564
P70372	ELAV-like protein 1 OS=Mus musculus GN=Elavl1 PE=1 SV=2 - [ELAV1_MOUSE]	21.1957	30.67	9	12	58.1021	42.33	13	20	326	36.1461	9.0415
Q9QXX4	Calcium-binding mitochondrial carrier protein Aralar2 OS=Mus musculus GN=Slc25a13 PE=1 SV=1 - [CMC2_MOUSE]	34.2036	21.01	11	12	105.236	37.28	21	37	676	74.4198	8.60205
Q62167	ATP-dependent RNA helicase DDX3X OS=Mus musculus GN=Ddx3x PE=1 SV=3 - [DDX3X_MOUSE]	22.6051	16.77	11	12	108.949	41.09	26	40	662	73.056	7.18115
Q8BH64	EH domain-containing protein 2 OS=Mus musculus GN=Ehd2 PE=1 SV=1 - [EHD2_MOUSE]	34.067	18.42	9	12	204.041	64.09	35	66	543	61.1358	6.50732
Q8BHN3	Neutral alpha-glucosidase AB OS=Mus musculus GN=Ganab PE=1 SV=1 - [GANAB_MOUSE]	31.0771	10.91	9	12	149.912	41.63	30	51	944	106.844	6.06201
Q8BHN3-2	Isoform 2 of Neutral alpha-glucosidase AB OS=Mus musculus GN=Ganab - [GANAB_MOUSE]	31.0771	10.66	9	12	144.596	42.24	32	48	966	109.335	6.15088
Q9JHI5	Isovaleryl-CoA dehydrogenase, mitochondrial OS=Mus musculus GN=Ivd PE=1 SV=1 - [IVD_MOUSE]	27.7059	24.06	10	12	38.1856	30.9	13	17	424	46.2959	8.29443
P11679	Keratin, type II cytoskeletal 8 OS=Mus musculus GN=Krt8 PE=1 SV=4 - [K2C8_MOUSE]	28.4609	5.71	5	12	10.3287	4.49	4	5	490	54.5315	5.8208
P46460	Vesicle-fusing ATPase OS=Mus musculus GN=Nsf PE=1 SV=2 - [NSF_MOUSE]	26.3748	16.53	11	12	180.037	47.98	39	70	744	82.561	6.94678
Q60597-2	Isoform 2 of 2-oxoglutarate dehydrogenase, mitochondrial OS=Mus musculus GN=Ogdh - [ODO1_MOUSE]	31.4205	13.13	10	12	167.966	38.8	33	58	1013	115.345	7.03467
P24369	Peptidyl-prolyl cis-trans isomerase B OS=Mus musculus GN=Ppib PE=1 SV=2 - [PPIB_MOUSE]	26.1925	44.91	8	12	92.5516	60.65	16	35	216	23.6986	9.5542
P47911	60S ribosomal protein L6 OS=Mus musculus GN=Rpl6 PE=1 SV=3 - [RL6_MOUSE]	25.5616	25.34	8	12	107.734	38.51	14	38	296	33.4889	10.6968
Q99P72	Reticulon-4 OS=Mus musculus GN=Rtn4 PE=1 SV=2 - [RTN4_MOUSE]	34.1427	6.71	5	12	118.538	27.88	18	36	1162	126.535	4.53857
P11983	T-complex protein 1 subunit alpha OS=Mus musculus GN=Tcp1 PE=1 SV=3 - [TCPA_MOUSE]	33.4374	26.98	11	12	66.2236	28.06	14	23	556	60.4107	6.16357
P80316	T-complex protein 1 subunit epsilon OS=Mus musculus GN=Cct5 PE=1 SV=1 - [TCPE_MOUSE]	18.5457	22.18	11	12	88.191	35.67	21	34	541	59.5859	6.02393
P42932	T-complex protein 1 subunit theta OS=Mus musculus GN=Cct8 PE=1 SV=3 - [TCPQ_MOUSE]	27.7465	25.36	11	12	73.772	41.42	20	26	548	59.5175	5.61768
Q8BWT1	3-ketoacyl-CoA thiolase, mitochondrial OS=Mus musculus GN=Acaa2 PE=1 SV=3 - [THIM_MOUSE]	41.3883	36.02	11	12	114.845	54.91	21	34	397	41.8034	8.08936
Q64511	DNA topoisomerase 2-beta OS=Mus musculus GN=Top2b PE=1 SV=2 - [TOP2B_MOUSE]	26.2007	7.26	11	12	84.2781	18.3	27	33	1612	181.795	8.29443
Q60931	Voltage-dependent anion-selective channel protein 3 OS=Mus musculus GN=Vdac3 PE=1 SV=1 - [VDAC3_MOUSE]	30.8269	15.19	4	12	74.2752	35.34	10	27	283	30.7334	8.79248
G3X956	FACT complex subunit SPT16 OS=Mus musculus GN=Supt16 PE=1 SV=1 - [G3X956_MOUSE]	28.5805	10.22	11	12	87.9218	23.3	20	31	1047	119.763	5.65576
Q5SW88	Protein Rab1a OS=Mus musculus GN=Rab1a PE=1 SV=1 - [Q5SW88_MOUSE]	33.0373	36.63	5	12	107.821	69.8	13	35	202	22.3583	6.21436
Q8BGJ5	MCG13402, isoform CRA_a OS=Mus musculus GN=Ptbp1 PE=1 SV=1 - [Q8BGJ5_MOUSE]	31.2335	24.2	9	12	105.228	44.61	14	37	529	56.8564	9.17334
E9QKL6	Interferon-activable protein 204 OS=Mus musculus GN=Ifi204 PE=1 SV=1 - [E9QKL6_MOUSE]	23.5529	19.22	11	12	108.512	41.36	22	42	619	69.3943	8.68994
P0C0S6	Histone H2A.Z OS=Mus musculus GN=H2afz PE=1 SV=2 - [H2AZ_MOUSE]	24.6576	31.25	4	11	26.7197	31.25	5	9	128	13.5446	10.5796
P61027	Ras-related protein Rab-10 OS=Mus musculus GN=Rab10 PE=1 SV=1 - [RAB10_MOUSE]	24.2696	17	3	11	43.9329	27	6	19	200	22.5266	8.38232
P61028	Ras-related protein Rab-8B OS=Mus musculus GN=Rab8b PE=1 SV=1 - [RAB8B_MOUSE]	23.0642	20.29	4	11	42.1762	28.02	6	17	207	23.5881	9.0708
O35737	Heterogeneous nuclear ribonucleoprotein H OS=Mus musculus GN=Hnrnph1 PE=1 SV=3 - [HNRH1_MOUSE]	37.1554	15.81	5	11	72.3558	30.29	8	24	449	49.1684	6.30322
P10852	4F2 cell-surface antigen heavy chain OS=Mus musculus GN=Slc3a2 PE=1 SV=1 - [4F2_MOUSE]	31.4253	20.34	9	11	118.823	36.31	18	44	526	58.3003	5.90967
Q91XV3	Brain acid soluble protein 1 OS=Mus musculus GN=Basp1 PE=1 SV=3 - [BASP1_MOUSE]	40.0096	61.95	7	11	109.639	83.63	13	31	226	22.0736	4.51318
O08917	Flotillin-1 OS=Mus musculus GN=Flot1 PE=1 SV=1 - [FLOT1_MOUSE]	24.1447	17.29	7	11	143.709	60.05	24	45	428	47.4836	7.15186
P97855	Ras GTPase-activating protein-binding protein 1 OS=Mus musculus GN=G3bp1 PE=1 SV=1 - [G3BP1_MOUSE]	27.2142	22.15	7	11	78.1707	39.35	13	38	465	51.7969	5.59229
Q5SF07	Insulin-like growth factor 2 mRNA-binding protein 2 OS=Mus musculus GN=Igf2bp2 PE=1 SV=1 - [IF2B2_MOUSE]	28.1009	16.22	9	11	84.4931	36.32	19	32	592	65.5433	8.03076
Q91VC3	Eukaryotic initiation factor 4A-III OS=Mus musculus GN=Eif4a3 PE=1 SV=3 - [IF4A3_MOUSE]	24.7307	22.14	8	11	46.2156	32.85	12	16	411	46.8102	6.72705
Q9CQW9	Interferon-induced transmembrane protein 3 OS=Mus musculus GN=Ifitm3 PE=1 SV=1 - [IFM3_MOUSE]	32.2567	32.85	4	11	46.4473	32.85	4	14	137	14.9446	7.40088
Q3UV17	Keratin, type II cytoskeletal 2 oral OS=Mus musculus GN=Krt76 PE=1 SV=1 - [K22O_MOUSE]	19.8077	7.91	7	11	18.6963	7.91	7	7	594	62.806	8.42627
Q61937	Nucleophosmin OS=Mus musculus GN=Npm1 PE=1 SV=1 - [NPM_MOUSE]	25.4429	20.55	4	11	98.143	46.92	13	31	292	32.5398	4.76709
P35278	Ras-related protein Rab-5C OS=Mus musculus GN=Rab5c PE=1 SV=2 - [RAB5C_MOUSE]	37.3965	55.56	8	11	65.9881	59.72	11	22	216	23.3978	8.41162
Q8C2Q3	RNA-binding protein 14 OS=Mus musculus GN=Rbm14 PE=1 SV=1 - [RBM14_MOUSE]	27.5196	16.89	9	11	30.6474	18.39	10	12	669	69.406	9.67139
Q91V61-2	Isoform 2 of Sideroflexin-3 OS=Mus musculus GN=Sfxn3 - [SFXN3_MOUSE]	32.1566	29.51	7	11	59.7443	45.14	12	22	288	31.6356	9.45166
Q9Z2I9	Succinyl-CoA ligase [ADP-forming] subunit beta, mitochondrial OS=Mus musculus GN=Sucla2 PE=1 SV=2 - [SUCB1_MOUSE]	23.6019	17.49	9	11	48.6741	32.4	15	18	463	50.0821	7.00537
Q8BJS4-2	Isoform 2 of SUN domain-containing protein 2 OS=Mus musculus GN=Sun2 - [SUN2_MOUSE]	28.7972	14.27	9	11	115.482	45.54	24	34	729	81.3123	6.93213
Q9CZD3	Glycine--tRNA ligase OS=Mus musculus GN=Gars PE=1 SV=1 - [SYG_MOUSE]	26.7709	14.68	9	11	61.2277	25.51	14	19	729	81.8257	6.65381
P58871	182 kDa tankyrase-1-binding protein OS=Mus musculus GN=Tnks1bp1 PE=1 SV=2 - [TB182_MOUSE]	27.1916	9.48	11	11	73.9342	22.44	25	28	1720	181.714	4.88135
P80318	T-complex protein 1 subunit gamma OS=Mus musculus GN=Cct3 PE=1 SV=1 - [TCPG_MOUSE]	22.8515	25.14	11	11	64.7646	36.15	18	26	545	60.5914	6.69775
P80317	T-complex protein 1 subunit zeta OS=Mus musculus GN=Cct6a PE=1 SV=3 - [TCPZ_MOUSE]	25.9725	24.29	10	11	62.7698	33.52	15	21	531	57.9677	7.07861
Q62465	Synaptic vesicle membrane protein VAT-1 homolog OS=Mus musculus GN=Vat1 PE=1 SV=3 - [VAT1_MOUSE]	28.1266	20.94	8	11	97.5393	41.13	15	34	406	43.069	6.3667
Q9Z0U1	Tight junction protein ZO-2 OS=Mus musculus GN=Tjp2 PE=1 SV=2 - [ZO2_MOUSE]	20.1566	10.88	10	11	68.3879	21.68	20	25	1167	131.2	6.78564
P37889-2	Isoform 2 of Fibulin-2 OS=Mus musculus GN=Fbln2 - [FBLN2_MOUSE]	29.6651	6.81	7	11	46.9336	13.88	12	17	1174	126.414	4.65283
Q9ESU7	Amino acid transporter OS=Mus musculus GN=Slc1a5 PE=1 SV=1 - [Q9ESU7_MOUSE]	33.9992	16.4	7	11	81.4621	18.02	9	23	555	58.3851	7.12256
E9PVZ8	Protein Golgb1 OS=Mus musculus GN=Golgb1 PE=1 SV=1 - [E9PVZ8_MOUSE]	24.845	3.55	10	11	439.557	43.42	110	148	3238	369.928	5.04639
E9QAH1	Protein Golgb1 OS=Mus musculus GN=Golgb1 PE=1 SV=1 - [E9QAH1_MOUSE]	24.845	3.6	10	11	435.27	44.17	110	148	3197	365.073	5.05908
G3UZ34	116 kDa U5 small nuclear ribonucleoprotein component OS=Mus musculus GN=Eftud2 PE=1 SV=1 - [G3UZ34_MOUSE]	22.6281	13.51	10	11	71.9629	27.03	24	28	962	108.271	5.021
F6ZQA3	Protein Numa1 (Fragment) OS=Mus musculus GN=Numa1 PE=1 SV=1 - [F6ZQA3_MOUSE]	25.117	17.41	10	11	61.7089	27.94	16	21	741	82.8327	9.43701
O08573-3	Isoform 3 of Galectin-9 OS=Mus musculus GN=Lgals9 - [LEG9_MOUSE]	25.1842	14.52	4	11	60.9302	28.39	9	27	310	35.1415	8.52881
P62918	60S ribosomal protein L8 OS=Mus musculus GN=Rpl8 PE=1 SV=2 - [RL8_MOUSE]	27.4007	27.24	7	10	49.7183	31.13	7	16	257	28.0073	11.0337
Q60634	Flotillin-2 OS=Mus musculus GN=Flot2 PE=1 SV=2 - [FLOT2_MOUSE]	27.7852	20.09	8	10	129.189	53.5	24	47	428	47.0086	5.19873
P63094	Guanine nucleotide-binding protein G(s) subunit alpha isoforms short OS=Mus musculus GN=Gnas PE=1 SV=1 - [GNAS2_MOUSE]	13.1362	20.81	7	10	50.408	25.13	10	18	394	45.6349	5.96045
Q9WTM5	RuvB-like 2 OS=Mus musculus GN=Ruvbl2 PE=1 SV=3 - [RUVB2_MOUSE]	25.0921	23.33	9	10	60.4466	39.96	17	21	463	51.0805	5.64307
Q640N1	Adipocyte enhancer-binding protein 1 OS=Mus musculus GN=Aebp1 PE=1 SV=1 - [AEBP1_MOUSE]	27.6703	11.35	10	10	74.6989	21.99	18	28	1128	128.284	5.08447
Q9CPY7-2	Isoform 2 of Cytosol aminopeptidase OS=Mus musculus GN=Lap3 - [AMPL_MOUSE]	24.2428	25.2	10	10	70.3769	34.43	16	25	488	52.7168	7.03467
O35887	Calumenin OS=Mus musculus GN=Calu PE=1 SV=1 - [CALU_MOUSE]	23.9744	15.24	5	10	107.471	48.57	16	36	315	37.0405	4.66553
Q04857	Collagen alpha-1(VI) chain OS=Mus musculus GN=Col6a1 PE=1 SV=1 - [CO6A1_MOUSE]	24.407	8.2	6	10	44.8741	16.39	12	21	1025	108.422	5.36377
Q9D8N0	Elongation factor 1-gamma OS=Mus musculus GN=Eef1g PE=1 SV=3 - [EF1G_MOUSE]	27.1643	12.13	6	10	44.0352	17.39	8	16	437	50.0292	6.7417
P01897	H-2 class I histocompatibility antigen, L-D alpha chain OS=Mus musculus GN=H2-L PE=1 SV=2 - [HA1L_MOUSE]	22.9482	21.82	7	10	42.9779	23.2	8	15	362	40.6851	6.25244
Q8BI84	Melanoma inhibitory activity protein 3 OS=Mus musculus GN=Mia3 PE=1 SV=2 - [MIA3_MOUSE]	21.377	6.22	10	10	147.312	23.89	38	50	1930	213.544	4.75439
Q8K1N2	Pleckstrin homology-like domain family B member 2 OS=Mus musculus GN=Phldb2 PE=1 SV=2 - [PHLB2_MOUSE]	23.5118	8.89	9	10	126.575	30.18	33	44	1249	141.398	7.6792
Q9R0E1	Procollagen-lysine,2-oxoglutarate 5-dioxygenase 3 OS=Mus musculus GN=Plod3 PE=1 SV=1 - [PLOD3_MOUSE]	23.9937	10.8	7	10	73.1564	31.31	18	27	741	84.8686	6.22705
P14869	60S acidic ribosomal protein P0 OS=Mus musculus GN=Rplp0 PE=1 SV=3 - [RLA0_MOUSE]	32.4566	27.13	6	10	78.9349	37.85	11	25	317	34.1948	6.25244
Q80U72-4	Isoform 4 of Protein scribble homolog OS=Mus musculus GN=Scrib - [SCRIB_MOUSE]	17.6044	6.3	9	10	140.678	31.44	37	51	1619	174.478	5.23682
Q9CW03	Structural maintenance of chromosomes protein 3 OS=Mus musculus GN=Smc3 PE=1 SV=2 - [SMC3_MOUSE]	23.8156	9.12	10	10	74.0303	22.02	22	27	1217	141.468	7.18115
P80315	T-complex protein 1 subunit delta OS=Mus musculus GN=Cct4 PE=1 SV=3 - [TCPD_MOUSE]	22.6561	21.89	9	10	80.2061	41.37	17	28	539	58.0297	8.01611
Q921H8	3-ketoacyl-CoA thiolase A, peroxisomal OS=Mus musculus GN=Acaa1a PE=1 SV=1 - [THIKA_MOUSE]	28.626	29.01	6	10	110.075	44.34	13	32	424	43.9257	8.44092
Q9CZW5	Mitochondrial import receptor subunit TOM70 OS=Mus musculus GN=Tomm70a PE=1 SV=2 - [TOM70_MOUSE]	23.6027	17.02	9	10	64.6568	29.3	14	25	611	67.5469	7.53271
Q8VDJ3	Vigilin OS=Mus musculus GN=Hdlbp PE=1 SV=1 - [VIGLN_MOUSE]	23.5955	10.17	10	10	98.4737	27.92	29	36	1268	141.655	6.87354
Q921K2	Poly [ADP-ribose] polymerase OS=Mus musculus GN=Parp1 PE=1 SV=1 - [Q921K2_MOUSE]	26.9953	11.93	9	10	103.058	33.93	25	33	1014	112.65	8.95361
Q6P8N8	ATP-dependent Clp protease ATP-binding subunit clpX-like, mitochondrial OS=Mus musculus GN=Clpx PE=1 SV=1 - [Q6P8N8_MOUSE]	26.1128	19.84	10	10	67.9222	32.42	15	25	620	67.2937	7.54736
G3UVV4	Hexokinase OS=Mus musculus GN=Hk1 PE=1 SV=1 - [G3UVV4_MOUSE]	17.8429	7.85	8	10	59.2892	19.41	17	24	917	101.808	6.66846
Q3UJB0	Protein Sf3b2 OS=Mus musculus GN=Sf3b2 PE=1 SV=1 - [Q3UJB0_MOUSE]	17.8598	11.73	10	10	57.624	29.27	21	26	878	98.1368	5.61768
Q8BH78	Reticulon OS=Mus musculus GN=Rtn4 PE=1 SV=1 - [Q8BH78_MOUSE]	28.4656	17.98	4	10	87.1228	44.94	9	26	356	38.3801	4.77979
E9QNH6	Unconventional myosin-Ib OS=Mus musculus GN=Myo1b PE=1 SV=1 - [E9QNH6_MOUSE]	22.3756	9.93	9	10	120.051	29.13	29	42	1078	124.955	9.14404
E9Q5B5	Hexokinase OS=Mus musculus GN=Hk2 PE=1 SV=1 - [E9Q5B5_MOUSE]	21.1684	10.57	9	10	45.5891	17.1	15	20	889	99.1501	6.0874
D3Z7P3-2	Isoform 2 of Glutaminase kidney isoform, mitochondrial OS=Mus musculus GN=Gls - [GLSK_MOUSE]	19.4693	16.58	8	10	79.9623	39.8	15	34	603	65.9521	8.11865
P62242	40S ribosomal protein S8 OS=Mus musculus GN=Rps8 PE=1 SV=2 - [RS8_MOUSE]	15.5095	31.73	6	9	50.885	35.1	9	21	208	24.1902	10.3159
O08547	Vesicle-trafficking protein SEC22b OS=Mus musculus GN=Sec22b PE=1 SV=3 - [SC22B_MOUSE]	18.5585	28.84	5	9	58.9085	49.3	10	19	215	24.7248	8.51416
Q91V92	ATP-citrate synthase OS=Mus musculus GN=Acly PE=1 SV=1 - [ACLY_MOUSE]	24.1802	7.15	7	9	65.4918	20.99	18	23	1091	119.651	7.44482
P17426-2	Isoform B of AP-2 complex subunit alpha-1 OS=Mus musculus GN=Ap2a1 - [AP2A1_MOUSE]	20.2795	10.47	8	9	102.447	34.45	27	39	955	105.413	7.66455
Q922D8	C-1-tetrahydrofolate synthase, cytoplasmic OS=Mus musculus GN=Mthfd1 PE=1 SV=4 - [C1TC_MOUSE]	20.8185	11.12	9	9	62.7586	26.42	23	24	935	101.136	7.13721
Q8K4Q8	Collectin-12 OS=Mus musculus GN=Colec12 PE=1 SV=1 - [COL12_MOUSE]	16.9105	11.05	8	9	72.4171	29.38	19	29	742	81.2534	5.49072
P70333	Heterogeneous nuclear ribonucleoprotein H2 OS=Mus musculus GN=Hnrnph2 PE=1 SV=1 - [HNRH2_MOUSE]	29.7578	13.36	4	9	55.0986	20.04	6	18	449	49.2483	6.30322
Q9D6R2	Isocitrate dehydrogenase [NAD] subunit alpha, mitochondrial OS=Mus musculus GN=Idh3a PE=1 SV=1 - [IDH3A_MOUSE]	17.1099	19.95	6	9	56.7349	28.42	11	22	366	39.6131	6.72705
Q9Z1X4	Interleukin enhancer-binding factor 3 OS=Mus musculus GN=Ilf3 PE=1 SV=2 - [ILF3_MOUSE]	23.7053	13.7	7	9	44.8584	19.82	13	18	898	95.9614	8.76318
Q8BX02	KN motif and ankyrin repeat domain-containing protein 2 OS=Mus musculus GN=Kank2 PE=1 SV=1 - [KANK2_MOUSE]	24.3764	10.2	8	9	71.0296	22.89	17	24	843	90.1896	5.5542
Q61033	Lamina-associated polypeptide 2, isoforms alpha/zeta OS=Mus musculus GN=Tmpo PE=1 SV=4 - [LAP2A_MOUSE]	24.0957	18.47	8	9	55.1706	29.44	16	20	693	75.1223	8.04541
P16110	Galectin-3 OS=Mus musculus GN=Lgals3 PE=1 SV=3 - [LEG3_MOUSE]	20.2913	24.24	5	9	44.8139	24.62	6	15	264	27.4975	8.38232
P14873	Microtubule-associated protein 1B OS=Mus musculus GN=Map1b PE=1 SV=2 - [MAP1B_MOUSE]	19.1408	3.33	8	9	32.7986	6.13	11	12	2464	270.089	4.83057
Q8C5H8-2	Isoform 2 of NAD kinase 2, mitochondrial OS=Mus musculus GN=Nadk2 - [NAKD2_MOUSE]	21.1927	26.75	8	9	54.1436	40.52	10	16	385	43.2823	8.85107
Q60715-2	Isoform 2 of Prolyl 4-hydroxylase subunit alpha-1 OS=Mus musculus GN=P4ha1 - [P4HA1_MOUSE]	23.8999	17.79	7	9	100.074	37.08	18	32	534	60.8477	5.80811
Q60716-2	Isoform IIa of Prolyl 4-hydroxylase subunit alpha-2 OS=Mus musculus GN=P4ha2 - [P4HA2_MOUSE]	22.1421	19.07	8	9	48.0607	27.85	12	17	535	60.7738	5.99854
Q02257	Junction plakoglobin OS=Mus musculus GN=Jup PE=1 SV=3 - [PLAK_MOUSE]	19.624	11.54	8	9	34.8131	19.19	13	14	745	81.7488	6.13818
P53994	Ras-related protein Rab-2A OS=Mus musculus GN=Rab2a PE=1 SV=1 - [RAB2A_MOUSE]	24.6509	36.79	6	9	101.727	56.6	12	32	212	23.5328	6.53662
Q61235	Beta-2-syntrophin OS=Mus musculus GN=Sntb2 PE=1 SV=2 - [SNTB2_MOUSE]	18.7896	14.42	7	9	56.9799	29.23	15	20	520	56.3462	8.68994
Q80YX1-2	Isoform 2 of Tenascin OS=Mus musculus GN=Tnc - [TENA_MOUSE]	19.4205	5.2	9	9	84.5426	17.29	27	30	2019	221.737	4.90674
O70475	UDP-glucose 6-dehydrogenase OS=Mus musculus GN=Ugdh PE=1 SV=1 - [UGDH_MOUSE]	17.2724	17.85	7	9	48.8245	37.93	14	17	493	54.7973	7.56201
E9PUQ5	Golgin subfamily A member 2 OS=Mus musculus GN=Golga2 PE=1 SV=1 - [E9PUQ5_MOUSE]	21.8615	9.45	9	9	282.62	44.74	43	95	1026	116.208	5.04639
P42125	Enoyl-CoA delta isomerase 1, mitochondrial OS=Mus musculus GN=Eci1 PE=1 SV=2 - [ECI1_MOUSE]	26.8558	23.18	5	9	40.0523	28.37	7	14	289	32.2298	8.98291
Q8C2Q8	ATP synthase subunit gamma OS=Mus musculus GN=Atp5c1 PE=1 SV=1 - [Q8C2Q8_MOUSE]	22.0234	26.28	6	9	59.6312	27.74	9	22	274	30.2368	8.83643
Q6XLQ8	Calumenin OS=Mus musculus GN=Calu PE=1 SV=1 - [Q6XLQ8_MOUSE]	19.3815	10.48	4	9	118.55	48.25	14	39	315	37.0944	4.58936
Q3UHU8	General transcription factor II-I OS=Mus musculus GN=Gtf2i PE=1 SV=1 - [Q3UHU8_MOUSE]	20.9041	8.94	7	9	75.6779	22.97	19	25	962	108.282	7.79639
B1AXW5	Peroxiredoxin-1 (Fragment) OS=Mus musculus GN=Prdx1 PE=1 SV=7 - [B1AXW5_MOUSE]	17.3675	43.53	8	9	46.6024	36.47	8	18	170	18.9147	7.32764
Q497W9	DEAH (Asp-Glu-Ala-His) box polypeptide 15 OS=Mus musculus GN=Dhx15 PE=1 SV=1 - [Q497W9_MOUSE]	20.2535	12.8	8	9	66.0512	26.03	19	25	703	79.9205	7.29834
H7BX88	Carnitine O-acetyltransferase OS=Mus musculus GN=Crat PE=1 SV=1 - [H7BX88_MOUSE]	24.2527	13.72	7	9	37.4136	15.21	8	13	605	68.601	8.07471
P61982	14-3-3 protein gamma OS=Mus musculus GN=Ywhag PE=1 SV=2 - [1433G_MOUSE]	13.904	22.67	6	8	29.2466	26.32	8	12	247	28.2849	4.89404
Q60605	Myosin light polypeptide 6 OS=Mus musculus GN=Myl6 PE=1 SV=3 - [MYL6_MOUSE]	18.6918	40.4	5	8	50.7197	59.6	7	18	151	16.9191	4.65283
Q91V41	Ras-related protein Rab-14 OS=Mus musculus GN=Rab14 PE=1 SV=3 - [RAB14_MOUSE]	23.0378	29.77	4	8	82.1928	50.23	12	26	215	23.8819	6.21436
G5E866	Splicing factor 3B subunit 1 OS=Mus musculus GN=Sf3b1 PE=1 SV=1 - [G5E866_MOUSE]	21.7875	8.44	8	8	96.8568	28.14	29	37	1304	145.738	7.09326
O08553	Dihydropyrimidinase-related protein 2 OS=Mus musculus GN=Dpysl2 PE=1 SV=2 - [DPYL2_MOUSE]	18.948	17.48	8	8	60.2673	34.79	14	20	572	62.2386	6.37939
Q9DBJ1	Phosphoglycerate mutase 1 OS=Mus musculus GN=Pgam1 PE=1 SV=3 - [PGAM1_MOUSE]	19.4566	36.22	7	8	36.9918	36.61	9	13	254	28.8139	7.18115
Q99KP6	Pre-mRNA-processing factor 19 OS=Mus musculus GN=Prpf19 PE=1 SV=1 - [PRP19_MOUSE]	20.5725	11.9	5	8	45.0696	29.56	12	15	504	55.2044	6.60986
Q9CQV8-2	Isoform Short of 14-3-3 protein beta/alpha OS=Mus musculus GN=Ywhab - [1433B_MOUSE]	12.9682	27.46	7	8	34.8229	31.15	8	14	244	27.8368	4.83057
Q8JZN5	Acyl-CoA dehydrogenase family member 9, mitochondrial OS=Mus musculus GN=Acad9 PE=1 SV=2 - [ACAD9_MOUSE]	16.6917	12	7	8	77.2198	39.2	21	30	625	68.6787	7.45947
P50544	Very long-chain specific acyl-CoA dehydrogenase, mitochondrial OS=Mus musculus GN=Acadvl PE=1 SV=3 - [ACADV_MOUSE]	23.6328	18.6	8	8	92.6275	43.75	23	31	656	70.8307	8.74854
Q8VCW8	Acyl-CoA synthetase family member 2, mitochondrial OS=Mus musculus GN=Acsf2 PE=1 SV=1 - [ACSF2_MOUSE]	19.41	12.68	6	8	43.9212	16.26	9	15	615	67.907	8.17725
P55288	Cadherin-11 OS=Mus musculus GN=Cdh11 PE=1 SV=1 - [CAD11_MOUSE]	25.401	13.44	7	8	98.1342	40.7	22	35	796	88.0579	4.89404
P15379-2	Isoform 13 of CD44 antigen OS=Mus musculus GN=Cd44 - [CD44_MOUSE]	18.0526	9.92	3	8	48.2325	26.17	8	18	363	39.9736	5.92236
Q8CIE6	Coatomer subunit alpha OS=Mus musculus GN=Copa PE=1 SV=2 - [COPA_MOUSE]	16.3943	7.6	8	8	98.7598	25.57	26	33	1224	138.344	7.6499
P19536	Cytochrome c oxidase subunit 5B, mitochondrial OS=Mus musculus GN=Cox5b PE=1 SV=1 - [COX5B_MOUSE]	19.3494	29.69	5	8	24.3275	29.69	5	9	128	13.8039	8.38232
O70503	Very-long-chain 3-oxoacyl-CoA reductase OS=Mus musculus GN=Hsd17b12 PE=1 SV=1 - [DHB12_MOUSE]	15.4298	24.68	6	8	62.4705	30.13	10	25	312	34.7194	9.5249
Q9CQA3	Succinate dehydrogenase [ubiquinone] iron-sulfur subunit, mitochondrial OS=Mus musculus GN=Sdhb PE=1 SV=1 - [SDHB_MOUSE]	16.2273	18.09	5	8	23.4403	23.05	6	9	282	31.7929	8.67529
Q811D0-2	Isoform 2 of Disks large homolog 1 OS=Mus musculus GN=Dlg1 - [DLG1_MOUSE]	17.4982	12.21	8	8	145.194	46.14	28	47	893	99.5686	6.07471
Q8K0D5	Elongation factor G, mitochondrial OS=Mus musculus GN=Gfm1 PE=1 SV=1 - [EFGM_MOUSE]	15.9358	13.72	8	8	67.2846	27.43	21	25	751	83.4965	6.91748
P27661	Histone H2AX OS=Mus musculus GN=H2afx PE=1 SV=2 - [H2AX_MOUSE]	16.9652	16.08	3	8	34.0143	32.17	5	12	143	15.1334	10.7407
Q9Z2X1-2	Isoform 2 of Heterogeneous nuclear ribonucleoprotein F OS=Mus musculus GN=Hnrnpf - [HNRPF_MOUSE]	24.6225	17.22	5	8	37.6444	24.81	7	14	395	43.6579	5.47803
P01837	Ig kappa chain C region OS=Mus musculus PE=1 SV=1 - [IGKC_MOUSE]	27.3115	28.3	3	8					106	11.7706	5.41455
Q8CC88	von Willebrand factor A domain-containing protein 8 OS=Mus musculus GN=Vwa8 PE=1 SV=2 - [VWA8_MOUSE]	12.3296	4.72	8	8	73.1894	18.22	25	27	1905	213.287	6.59521
Q80TH2-1	Isoform 1 of Protein LAP2 OS=Mus musculus GN=Erbb2ip - [LAP2_MOUSE]	19.0503	7.56	8	8	121.688	30.74	32	48	1376	154.232	5.57959
P21619	Lamin-B2 OS=Mus musculus GN=Lmnb2 PE=1 SV=2 - [LMNB2_MOUSE]	20.2256	11.74	8	8	45.9234	29.53	16	17	596	67.2773	5.50342
P26645	Myristoylated alanine-rich C-kinase substrate OS=Mus musculus GN=Marcks PE=1 SV=2 - [MARCS_MOUSE]	28.9521	28.8	6	8	61.8456	50.16	11	28	309	29.6438	4.33545
Q60715	Prolyl 4-hydroxylase subunit alpha-1 OS=Mus musculus GN=P4ha1 PE=1 SV=2 - [P4HA1_MOUSE]	18.9138	14.61	6	8	95.7615	37.27	19	32	534	60.8718	5.89697
Q8CI51	PDZ and LIM domain protein 5 OS=Mus musculus GN=Pdlim5 PE=1 SV=4 - [PDLI5_MOUSE]	20.2554	15.4	6	8	54.3171	31.47	12	17	591	63.2591	8.25049
Q7M6Y3-6	Isoform 6 of Phosphatidylinositol-binding clathrin assembly protein OS=Mus musculus GN=Picalm - [PICAL_MOUSE]	21.6066	13.04	7	8	69.7137	33.9	16	22	652	70.5239	7.89893
Q91VJ2	Protein kinase C delta-binding protein OS=Mus musculus GN=Prkcdbp PE=1 SV=1 - [PRDBP_MOUSE]	22.9777	17.69	4	8	41.7004	33.46	8	15	260	27.8366	5.56689
P27659	60S ribosomal protein L3 OS=Mus musculus GN=Rpl3 PE=1 SV=3 - [RL3_MOUSE]	25.6825	15.14	7	8	84.0204	30.77	17	26	403	46.0808	10.2134
Q9D8E6	60S ribosomal protein L4 OS=Mus musculus GN=Rpl4 PE=1 SV=3 - [RL4_MOUSE]	18.5328	19.09	8	8	131.822	37.95	25	44	419	47.124	11.0044
P14148	60S ribosomal protein L7 OS=Mus musculus GN=Rpl7 PE=1 SV=2 - [RL7_MOUSE]	17.9758	27.78	7	8	94.4723	44.07	18	36	270	31.3998	10.8872
Q8BRF7-3	Isoform 3 of Sec1 family domain-containing protein 1 OS=Mus musculus GN=Scfd1 - [SCFD1_MOUSE]	21.0156	16.08	6	8	120.664	42.71	24	41	597	67.3644	5.74463
Q921M3	Splicing factor 3B subunit 3 OS=Mus musculus GN=Sf3b3 PE=1 SV=1 - [SF3B3_MOUSE]	15.0079	7.64	8	8	39.4255	13.8	12	15	1217	135.465	5.26221
P80313	T-complex protein 1 subunit eta OS=Mus musculus GN=Cct7 PE=1 SV=1 - [TCPH_MOUSE]	20.5954	14.71	8	8	53.3543	27.21	12	18	544	59.6141	7.84033
Q9D1D4	Transmembrane emp24 domain-containing protein 10 OS=Mus musculus GN=Tmed10 PE=1 SV=1 - [TMEDA_MOUSE]	21.4886	21.46	6	8	97.5765	47.03	13	29	219	24.8949	6.69775
O88967	ATP-dependent zinc metalloprotease YME1L1 OS=Mus musculus GN=Yme1l1 PE=1 SV=1 - [YMEL1_MOUSE]	23.682	11.61	7	8	59.3488	26.43	17	22	715	79.9778	8.96826
P39447	Tight junction protein ZO-1 OS=Mus musculus GN=Tjp1 PE=1 SV=2 - [ZO1_MOUSE]	16.4948	4.64	8	8	136.241	36.73	38	49	1745	194.622	6.63916
B9EHJ3	Tight junction protein ZO-1 OS=Mus musculus GN=Tjp1 PE=1 SV=1 - [B9EHJ3_MOUSE]	16.4948	4.81	8	8	136.289	38.16	38	49	1685	188.736	6.66846
Q6P4T2	U5 small nuclear ribonucleoprotein 200 kDa helicase OS=Mus musculus GN=Snrnp200 PE=1 SV=1 - [U520_MOUSE]	16.2172	3.6	8	8	83.6738	15.4	26	32	2136	244.392	6.06201
Q99N15	17beta-hydroxysteroid dehydrogenase type 10/short chain L-3-hydroxyacyl-CoA dehydrogenase OS=Mus musculus GN=Hsd17b10 PE=1 SV=1 - [Q99N15_MOUSE]	24.0522	38.31	6	8	72.6826	51.34	12	24	261	27.2566	8.76318
Q61335	B-cell receptor-associated protein 31 OS=Mus musculus GN=Bcap31 PE=1 SV=4 - [BAP31_MOUSE]	21.6115	22.04	6	8	94.3826	32.65	10	31	245	27.939	8.70459
Q8BVY0	Ribosomal L1 domain-containing protein 1 OS=Mus musculus GN=Rsl1d1 PE=1 SV=1 - [RL1D1_MOUSE]	20.3751	15.49	7	8	39.8709	23.89	11	14	452	50.3903	9.979
A2AL12	Heterogeneous nuclear ribonucleoprotein A3 OS=Mus musculus GN=Hnrnpa3 PE=1 SV=1 - [A2AL12_MOUSE]	22.0624	24.84	6	8	112.87	43.08	16	36	318	34.4545	9.1001
E9Q7L0	Protein Ogdhl OS=Mus musculus GN=Ogdhl PE=1 SV=1 - [E9Q7L0_MOUSE]	20.4098	8.26	7	8	60.2071	23.13	20	22	1029	116.526	6.84424
D3YU17	Nicalin OS=Mus musculus GN=Ncln PE=1 SV=1 - [D3YU17_MOUSE]	16.9136	12.46	7	8	52.7364	22.95	12	18	562	62.7404	6.49365
E9QN08	Elongation factor 1-delta (Fragment) OS=Mus musculus GN=Eef1d PE=1 SV=1 - [E9QN08_MOUSE]	18.6265	33.06	6	8	43.7979	44.08	9	19	245	27.2009	5.46533
E9PVC6	Eukaryotic translation initiation factor 4 gamma 1 OS=Mus musculus GN=Eif4g1 PE=1 SV=1 - [E9PVC6_MOUSE]	22.0089	5.28	6	8	68.5662	18.09	20	26	1553	171.178	5.33838
F7DBB3	Protein Ahnak2 (Fragment) OS=Mus musculus GN=Ahnak2 PE=1 SV=1 - [F7DBB3_MOUSE]	24.7305	10.28	5	8	111.023	33.19	19	30	1576	166.388	5.78271
F7CVJ5	Protein Ahnak2 (Fragment) OS=Mus musculus GN=Ahnak2 PE=1 SV=1 - [F7CVJ5_MOUSE]	24.7305	28.6	5	8	95.4137	74.16	14	24	1126	115.18	5.59229
A0A0B4J1E2	SNW domain-containing protein 1 OS=Mus musculus GN=Snw1 PE=1 SV=1 - [A0A0B4J1E2_MOUSE]	14.7916	16.04	7	8	41.4767	26.68	14	15	536	61.4235	9.48096
P61161	Actin-related protein 2 OS=Mus musculus GN=Actr2 PE=1 SV=1 - [ARP2_MOUSE]	16.2653	9.39	4	7	58.7803	28.93	10	21	394	44.7322	6.7417
P62204	Calmodulin OS=Mus musculus GN=Calm1 PE=1 SV=2 - [CALM_MOUSE]	22.3623	26.85	3	7	42.0717	44.3	7	16	149	16.8268	4.22119
P62281	40S ribosomal protein S11 OS=Mus musculus GN=Rps11 PE=1 SV=3 - [RS11_MOUSE]	8.59118	22.78	5	7	33.2625	33.54	7	19	158	18.419	10.3013
P63101	14-3-3 protein zeta/delta OS=Mus musculus GN=Ywhaz PE=1 SV=1 - [1433Z_MOUSE]	17.1977	22.86	5	7	41.7765	38.78	9	17	245	27.7537	4.79248
P35279	Ras-related protein Rab-6A OS=Mus musculus GN=Rab6a PE=1 SV=4 - [RAB6A_MOUSE]	17.4358	17.31	3	7	59.3933	44.71	10	22	208	23.5749	5.5415
Q07417	Short-chain specific acyl-CoA dehydrogenase, mitochondrial OS=Mus musculus GN=Acads PE=1 SV=2 - [ACADS_MOUSE]	16.5131	17.96	6	7	45.1265	31.55	10	16	412	44.8611	8.47021
Q9QUJ7-2	Isoform Short of Long-chain-fatty-acid--CoA ligase 4 OS=Mus musculus GN=Acsl4 - [ACSL4_MOUSE]	18.3362	11.34	6	7	41.639	18.81	12	15	670	74.2909	8.00146
P47740	Fatty aldehyde dehydrogenase OS=Mus musculus GN=Aldh3a2 PE=1 SV=2 - [AL3A2_MOUSE]	21.3613	14.46	5	7	51.3776	25.41	10	17	484	53.9363	8.35303
Q78IK4	MICOS complex subunit Mic27 OS=Mus musculus GN=Apool PE=1 SV=1 - [MIC27_MOUSE]	17.3247	18.11	4	7	62.2417	46.79	11	21	265	29.2422	9.30518
Q9CQQ7	ATP synthase F(0) complex subunit B1, mitochondrial OS=Mus musculus GN=Atp5f1 PE=1 SV=1 - [AT5F1_MOUSE]	12.0584	8.98	2	7	57.1046	37.11	11	21	256	28.9304	9.05615
P97857	A disintegrin and metalloproteinase with thrombospondin motifs 1 OS=Mus musculus GN=Adamts1 PE=1 SV=4 - [ATS1_MOUSE]	15.9429	5.48	5	7	35.4212	13.02	9	14	968	105.732	7.82568
Q60865	Caprin-1 OS=Mus musculus GN=Caprin1 PE=1 SV=2 - [CAPR1_MOUSE]	19.5338	11.6	5	7	60.9733	20.08	10	20	707	78.1208	5.24951
Q9D024-2	Isoform 2 of Coiled-coil domain-containing protein 47 OS=Mus musculus GN=Ccdc47 - [CCD47_MOUSE]	16.9272	18.24	6	7	64.91	27.67	12	21	477	54.8305	4.71631
P19783	Cytochrome c oxidase subunit 4 isoform 1, mitochondrial OS=Mus musculus GN=Cox4i1 PE=1 SV=2 - [COX41_MOUSE]	18.1971	28.99	5	7	49.1154	61.54	11	19	169	19.5179	9.23193
Q810A7	ATP-dependent RNA helicase DDX42 OS=Mus musculus GN=Ddx42 PE=1 SV=3 - [DDX42_MOUSE]	17.4371	9.69	7	7	42.8183	15.18	11	14	929	101.902	6.97607
P51660	Peroxisomal multifunctional enzyme type 2 OS=Mus musculus GN=Hsd17b4 PE=1 SV=3 - [DHB4_MOUSE]	15.0988	8.98	6	7	73.4332	31.97	19	24	735	79.432	8.57275
Q91YW3	DnaJ homolog subfamily C member 3 OS=Mus musculus GN=Dnajc3 PE=1 SV=1 - [DNJC3_MOUSE]	13.9391	12.5	6	7	43.6396	36.11	15	17	504	57.4281	5.84619
O08579	Emerin OS=Mus musculus GN=Emd PE=1 SV=1 - [EMD_MOUSE]	17.779	30.12	5	7	43.4539	53.28	9	17	259	29.4174	5.0083
Q3U7R1	Extended synaptotagmin-1 OS=Mus musculus GN=Esyt1 PE=1 SV=2 - [ESYT1_MOUSE]	21.195	9.16	7	7	86.9081	27.84	22	28	1092	121.478	5.94775
Q921G7	Electron transfer flavoprotein-ubiquinone oxidoreductase, mitochondrial OS=Mus musculus GN=Etfdh PE=1 SV=1 - [ETFD_MOUSE]	15.2421	12.01	7	7	30.7789	20.13	11	12	616	68.0476	7.57666
Q9DC51	Guanine nucleotide-binding protein G(k) subunit alpha OS=Mus musculus GN=Gnai3 PE=1 SV=3 - [GNAI3_MOUSE]	14.7285	11.86	4	7	43.0055	22.6	9	19	354	40.5122	5.69385
P03991	H-2 class I histocompatibility antigen, K-W28 alpha chain OS=Mus musculus GN=H2-K1 PE=1 SV=2 - [HA1W_MOUSE]	13.2742	13.04	5	7	37.6081	36.41	11	17	368	41.0776	7.10791
Q61425	Hydroxyacyl-coenzyme A dehydrogenase, mitochondrial OS=Mus musculus GN=Hadh PE=1 SV=2 - [HCDH_MOUSE]	15.6788	19.11	6	7	58.9967	40.13	10	22	314	34.4419	8.646
P52293	Importin subunit alpha-1 OS=Mus musculus GN=Kpna2 PE=1 SV=2 - [IMA1_MOUSE]	24.1356	11.15	4	7	38.997	22.68	9	13	529	57.8922	5.68115
Q9Z2I0	LETM1 and EF-hand domain-containing protein 1, mitochondrial OS=Mus musculus GN=Letm1 PE=1 SV=1 - [LETM1_MOUSE]	19.2924	11.25	6	7	54.9261	21.14	14	21	738	82.9369	6.52197
Q922Q8	Leucine-rich repeat-containing protein 59 OS=Mus musculus GN=Lrrc59 PE=1 SV=1 - [LRC59_MOUSE]	20.2814	19.54	5	7	84.8571	29.32	10	36	307	34.8558	9.5249
Q6R891	Neurabin-2 OS=Mus musculus GN=Ppp1r9b PE=1 SV=1 - [NEB2_MOUSE]	17.9884	12.85	7	7	44.0026	22.64	11	13	817	89.4657	4.91943
P35486	Pyruvate dehydrogenase E1 component subunit alpha, somatic form, mitochondrial OS=Mus musculus GN=Pdha1 PE=1 SV=1 - [ODPA_MOUSE]	13.4614	15.38	6	7	35.9186	32.05	13	15	390	43.2036	8.19189
Q8K1R3	Polyribonucleotide nucleotidyltransferase 1, mitochondrial OS=Mus musculus GN=Pnpt1 PE=1 SV=1 - [PNPT1_MOUSE]	17.0468	9.58	7	7	67.7252	28.22	23	29	783	85.6284	8.03076
P17742	Peptidyl-prolyl cis-trans isomerase A OS=Mus musculus GN=Ppia PE=1 SV=2 - [PPIA_MOUSE]	12.6759	28.66	5	7	32.5439	35.98	8	12	164	17.9599	7.89893
Q8VDM4	26S proteasome non-ATPase regulatory subunit 2 OS=Mus musculus GN=Psmd2 PE=1 SV=1 - [PSMD2_MOUSE]	18.9155	8.26	6	7	53.1258	19.6	14	18	908	100.139	5.17334
Q9EP71	Ankycorbin OS=Mus musculus GN=Rai14 PE=1 SV=1 - [RAI14_MOUSE]	16.1879	8.68	7	7	123.992	31.87	30	43	979	108.785	6.26514
P47963	60S ribosomal protein L13 OS=Mus musculus GN=Rpl13 PE=1 SV=3 - [RL13_MOUSE]	9.53232	28.91	6	7	65.667	38.86	10	24	211	24.2905	11.5464
P47962	60S ribosomal protein L5 OS=Mus musculus GN=Rpl5 PE=1 SV=3 - [RL5_MOUSE]	19.1372	19.87	5	7	101.733	35.69	16	38	297	34.3787	9.77393
P70336	Rho-associated protein kinase 2 OS=Mus musculus GN=Rock2 PE=1 SV=1 - [ROCK2_MOUSE]	17.5022	5.84	7	7	66.6206	17.87	21	24	1388	160.485	5.98584
Q99K85	Phosphoserine aminotransferase OS=Mus musculus GN=Psat1 PE=1 SV=1 - [SERC_MOUSE]	13.9776	20.81	7	7	38.256	26.49	11	14	370	40.4467	8.03076
Q8K4Z5	Splicing factor 3A subunit 1 OS=Mus musculus GN=Sf3a1 PE=1 SV=1 - [SF3A1_MOUSE]	13.7211	10.75	6	7	72.0952	24.4	16	23	791	88.4894	5.22412
Q8CG48	Structural maintenance of chromosomes protein 2 OS=Mus musculus GN=Smc2 PE=1 SV=2 - [SMC2_MOUSE]	13.1363	7.47	7	7	52.1473	19.65	17	20	1191	134.156	8.41162
Q99JB2	Stomatin-like protein 2, mitochondrial OS=Mus musculus GN=Stoml2 PE=1 SV=1 - [STML2_MOUSE]	25.3016	22.1	6	7	53.0738	22.38	8	16	353	38.3612	8.86572
Q9WUM5	Succinyl-CoA ligase [ADP/GDP-forming] subunit alpha, mitochondrial OS=Mus musculus GN=Suclg1 PE=1 SV=4 - [SUCA_MOUSE]	15.127	10.98	3	7	51.4966	20.23	7	19	346	36.132	9.39307
Q8BIJ6	Isoleucine--tRNA ligase, mitochondrial OS=Mus musculus GN=Iars2 PE=1 SV=1 - [SYIM_MOUSE]	15.2656	9.78	7	7	65.3644	22.33	19	24	1012	112.732	6.81494
O08784	Treacle protein OS=Mus musculus GN=Tcof1 PE=1 SV=1 - [TCOF_MOUSE]	19.0743	7.12	7	7	44.6358	13.03	13	17	1320	134.921	9.34912
Q62351	Transferrin receptor protein 1 OS=Mus musculus GN=Tfrc PE=1 SV=1 - [TFR1_MOUSE]	21.1719	11.01	6	7	127.989	35.26	26	45	763	85.6773	6.56592
P35441	Thrombospondin-1 OS=Mus musculus GN=Thbs1 PE=1 SV=1 - [TSP1_MOUSE]	15.0016	5.98	7	7	39.8859	14.19	18	19	1170	129.564	4.95752
Q99KC8	von Willebrand factor A domain-containing protein 5A OS=Mus musculus GN=Vwa5a PE=1 SV=2 - [VMA5A_MOUSE]	12.5323	9.58	6	7	70.677	23.58	18	27	793	87.0874	6.58057
G3X9L6	MCG55033 OS=Mus musculus GN=Gm10250 PE=4 SV=1 - [G3X9L6_MOUSE]	20.1064	26.25	4	7	47.3855	70	9	14	160	18.6095	5.43994
Q99LB4	Capping protein (Actin filament), gelsolin-like OS=Mus musculus GN=Capg PE=1 SV=1 - [Q99LB4_MOUSE]	20.5717	21.49	6	7	38.4194	30.66	8	12	349	38.7447	6.94678
Q5SVG5	AP-1 complex subunit beta-1 OS=Mus musculus GN=Ap1b1 PE=1 SV=1 - [Q5SVG5_MOUSE]	14.9537	7.1	6	7	85.0445	21.83	18	30	916	101.128	5.22412
Q3UW66	Sulfurtransferase OS=Mus musculus GN=Mpst PE=1 SV=1 - [Q3UW66_MOUSE]	14.368	19.87	6	7	48.3656	40.4	10	17	297	33.0765	6.46826
Q8VHM5	Heterogeneous nuclear ribonucleoprotein R OS=Mus musculus GN=Hnrnpr PE=1 SV=1 - [Q8VHM5_MOUSE]	16.585	9.02	5	7	48.8862	25	14	21	632	70.8442	8.1333
Q9D9P1	MICOS complex subunit OS=Mus musculus GN=Chchd3 PE=1 SV=1 - [Q9D9P1_MOUSE]	21.7859	20.57	5	7	44.3519	44	11	14	175	20.3634	8.26514
Q91VA7	Isocitrate dehydrogenase [NAD] subunit, mitochondrial OS=Mus musculus GN=Idh3b PE=1 SV=1 - [Q91VA7_MOUSE]	20.8526	22.66	6	7	101.66	48.18	18	31	384	42.1677	8.60205
A2AWT6	Nucleolar transcription factor 1 OS=Mus musculus GN=Ubtf PE=1 SV=1 - [A2AWT6_MOUSE]	16.2656	10.32	6	7	69.9677	28.47	18	26	727	84.9568	5.5542
B1ASP2	Tyrosine-protein kinase OS=Mus musculus GN=Jak1 PE=1 SV=1 - [B1ASP2_MOUSE]	16.5477	7.37	7	7	73.1629	18.21	20	28	1153	133.268	7.53271
Q921R2	40S ribosomal protein S13 OS=Mus musculus GN=Rps13 PE=2 SV=1 - [Q921R2_MOUSE]	12.0491	35.71	6	7	36.7577	48.57	10	14	140	16.1322	10.7114
A2AL85	Aspartyl/asparaginyl beta-hydroxylase OS=Mus musculus GN=Asph PE=1 SV=1 - [A2AL85_MOUSE]	11.279	9.24	6	7	92.6916	31.59	23	31	725	81.4182	5.10986
E9Q066	La-related protein 4 OS=Mus musculus GN=Larp4 PE=1 SV=1 - [E9Q066_MOUSE]	17.8388	12.53	7	7	32.3652	20.89	11	13	718	79.5523	6.50732
E9QLA5	Inverted formin-2 OS=Mus musculus GN=Inf2 PE=1 SV=1 - [E9QLA5_MOUSE]	13.3022	3.15	3	7	60.1172	16.21	17	24	1271	138.278	5.22412
E9Q555	E3 ubiquitin-protein ligase RNF213 OS=Mus musculus GN=Rnf213 PE=1 SV=1 - [RN213_MOUSE]	16.3011	1.83	7	7	122.807	12.06	48	52	5150	584.127	6.771
F8VPU2	FERM, RhoGEF and pleckstrin domain-containing protein 1 OS=Mus musculus GN=Farp1 PE=1 SV=1 - [FARP1_MOUSE]	15.475	7.16	7	7	66.1126	22.71	22	27	1048	118.801	7.88428
F6T2Z7	Protein Cald1 (Fragment) OS=Mus musculus GN=Cald1 PE=1 SV=7 - [F6T2Z7_MOUSE]	22.0902	12.11	5	7	58.9294	19.15	8	22	355	41.395	5.19873
D3Z5M2	Polyadenylate-binding protein OS=Mus musculus GN=Gm10110 PE=3 SV=1 - [D3Z5M2_MOUSE]	18.8566	9.27	6	7	49.6114	23.74	15	20	615	67.7156	9.49561
E9Q2S0	Protein Pcdh7 OS=Mus musculus GN=Pcdh7 PE=1 SV=2 - [E9Q2S0_MOUSE]	22.3235	6.17	7	7	114.683	28.31	28	39	1247	135.79	5.21143
A0A0R4J097	Transforming growth factor beta receptor type 3 OS=Mus musculus GN=Tgfbr3 PE=1 SV=1 - [A0A0R4J097_MOUSE]	15.7334	6.47	4	7	40.4103	19.65	12	14	850	93.7231	6.06201
A0A0G2JGP4	GTPase NRas (Fragment) OS=Mus musculus GN=Nras PE=1 SV=1 - [A0A0G2JGP4_MOUSE]	20.9197	39.89	5	7	13.2117	25.14	5	5	183	20.5732	5.17334
P84091	AP-2 complex subunit mu OS=Mus musculus GN=Ap2m1 PE=1 SV=1 - [AP2M1_MOUSE]	9.74995	10.57	5	6	74.508	40.69	18	28	435	49.623	9.53955
Q3TWV4	AP-2 complex subunit mu OS=Mus musculus GN=Ap2m1 PE=1 SV=1 - [Q3TWV4_MOUSE]	9.74995	10.62	5	6	69.9594	40.42	18	25	433	49.3579	9.53955
P61294	Ras-related protein Rab-6B OS=Mus musculus GN=Rab6b PE=1 SV=1 - [RAB6B_MOUSE]	15.1188	10.58	2	6	50.5968	46.15	11	19	208	23.4469	5.52881
P62827	GTP-binding nuclear protein Ran OS=Mus musculus GN=Ran PE=1 SV=3 - [RAN_MOUSE]	11.5049	14.35	4	6	32.701	24.07	7	12	216	24.4076	7.48877
Q99JI6	Ras-related protein Rap-1b OS=Mus musculus GN=Rap1b PE=1 SV=2 - [RAP1B_MOUSE]	14.1093	20.65	4	6	53.7871	35.87	8	19	184	20.8116	5.78271
P62264	40S ribosomal protein S14 OS=Mus musculus GN=Rps14 PE=1 SV=3 - [RS14_MOUSE]	17.6272	18.54	5	6	11.2245	17.88	3	4	151	16.2625	10.0522
Q6ZWN5	40S ribosomal protein S9 OS=Mus musculus GN=Rps9 PE=1 SV=3 - [RS9_MOUSE]	11.9127	22.16	6	6	34.5152	43.3	11	15	194	22.5776	10.6528
Q9Z1N5	Spliceosome RNA helicase Ddx39b OS=Mus musculus GN=Ddx39b PE=1 SV=1 - [DX39B_MOUSE]	14.7069	14.72	6	6	39.3783	28.27	12	15	428	49.004	5.66846
P62908	40S ribosomal protein S3 OS=Mus musculus GN=Rps3 PE=1 SV=1 - [RS3_MOUSE]	15.5277	23.46	5	6	55.9614	60.49	13	21	243	26.6574	9.65674
P60122	RuvB-like 1 OS=Mus musculus GN=Ruvbl1 PE=1 SV=1 - [RUVB1_MOUSE]	18.7308	12.06	4	6	39.6896	30.7	11	13	456	50.1823	6.41748
P68254-2	Isoform 2 of 14-3-3 protein theta OS=Mus musculus GN=Ywhaq - [1433T_MOUSE]	16.7761	24.28	5	6	15.0168	13.17	3	6	243	27.6829	4.93213
Q9JI39	ATP-binding cassette sub-family B member 10, mitochondrial OS=Mus musculus GN=Abcb10 PE=1 SV=1 - [ABCBA_MOUSE]	11.4408	10.49	6	6	45.679	24.2	16	19	715	77.1397	9.59814
Q9QYC0-2	Isoform 2 of Alpha-adducin OS=Mus musculus GN=Add1 - [ADDA_MOUSE]	11.763	11.55	6	6	43.754	29.91	13	14	632	69.8432	6.50732
Q8JZQ2	AFG3-like protein 2 OS=Mus musculus GN=Afg3l2 PE=1 SV=1 - [AFG32_MOUSE]	14.0714	7.98	6	6	36.1949	18.33	14	15	802	89.4626	8.60205
Q925I1	ATPase family AAA domain-containing protein 3 OS=Mus musculus GN=Atad3 PE=1 SV=1 - [ATAD3_MOUSE]	13.9407	8.63	6	6	53.3305	34.52	16	17	591	66.7006	9.29053
Q9Z277	Tyrosine-protein kinase BAZ1B OS=Mus musculus GN=Baz1b PE=1 SV=2 - [BAZ1B_MOUSE]	13.3171	5.07	6	6	34.7983	11.7	13	13	1479	170.544	8.60205
P49817	Caveolin-1 OS=Mus musculus GN=Cav1 PE=1 SV=1 - [CAV1_MOUSE]	12.6724	27.53	5	6	54.0054	34.83	7	23	178	20.5255	6.02393
Q9CQ62	2,4-dienoyl-CoA reductase, mitochondrial OS=Mus musculus GN=Decr1 PE=1 SV=1 - [DECR_MOUSE]	13.0903	17.91	5	6	51.5328	35.82	9	20	335	36.1907	8.95361
Q8BH95	Enoyl-CoA hydratase, mitochondrial OS=Mus musculus GN=Echs1 PE=1 SV=1 - [ECHM_MOUSE]	16.4868	19.66	5	6	55.7622	35.17	12	20	290	31.4542	8.48486
P23116	Eukaryotic translation initiation factor 3 subunit A OS=Mus musculus GN=Eif3a PE=1 SV=5 - [EIF3A_MOUSE]	14.4642	4.91	6	6	67.4062	21.5	26	29	1344	161.838	6.771
P70290	55 kDa erythrocyte membrane protein OS=Mus musculus GN=Mpp1 PE=1 SV=1 - [EM55_MOUSE]	16.9535	16.74	5	6	118.139	52.58	18	38	466	52.1945	7.1958
P21550	Beta-enolase OS=Mus musculus GN=Eno3 PE=1 SV=3 - [ENOB_MOUSE]	20.8516	10.37	3	6	30.578	15.67	5	11	434	46.9953	7.18115
Q8BLN5	Lanosterol synthase OS=Mus musculus GN=Lss PE=1 SV=2 - [ERG7_MOUSE]	14.9548	10.78	6	6	66.3232	25.65	16	24	733	83.0877	6.40479
Q3U0V1	Far upstream element-binding protein 2 OS=Mus musculus GN=Khsrp PE=1 SV=2 - [FUBP2_MOUSE]	15.5086	10.56	6	6	55.9113	28.88	16	21	748	76.7277	7.32764
O08795	Glucosidase 2 subunit beta OS=Mus musculus GN=Prkcsh PE=1 SV=1 - [GLU2B_MOUSE]	10.4885	10.17	6	6	50.5955	19	11	21	521	58.7558	4.4624
Q9QZF2	Glypican-1 OS=Mus musculus GN=Gpc1 PE=1 SV=1 - [GPC1_MOUSE]	14.8937	14.36	5	6	63.9882	24.6	13	22	557	61.3207	7.04932
O88477	Insulin-like growth factor 2 mRNA-binding protein 1 OS=Mus musculus GN=Igf2bp1 PE=1 SV=1 - [IF2B1_MOUSE]	10.4674	9.19	5	6	27.4292	23.05	10	11	577	63.4112	9.20264
P07744	Keratin, type II cytoskeletal 4 OS=Mus musculus GN=Krt4 PE=1 SV=2 - [K2C4_MOUSE]	12.1061	7.24	5	6	12.7195	4.95	5	5	525	56.2484	8.14795
O88986	2-amino-3-ketobutyrate coenzyme A ligase, mitochondrial OS=Mus musculus GN=Gcat PE=1 SV=2 - [KBL_MOUSE]	19.5676	19.23	5	6	26.4768	18.99	6	8	416	44.9019	7.32764
P06151	L-lactate dehydrogenase A chain OS=Mus musculus GN=Ldha PE=1 SV=3 - [LDHA_MOUSE]	13.2727	19.28	6	6	26.3951	22.89	8	10	332	36.4752	7.73779
Q8BFW7	Lipoma-preferred partner homolog OS=Mus musculus GN=Lpp PE=1 SV=1 - [LPP_MOUSE]	15.4012	15.01	5	6	45.7538	24.14	11	16	613	65.8479	7.37158
Q80UM7	Mannosyl-oligosaccharide glucosidase OS=Mus musculus GN=Mogs PE=1 SV=1 - [MOGS_MOUSE]	11.8115	7.55	6	6	71.3715	32.13	20	24	834	91.7744	8.99756
P53986	Monocarboxylate transporter 1 OS=Mus musculus GN=Slc16a1 PE=1 SV=1 - [MOT1_MOUSE]	22.3034	13.39	6	6	37.4178	15.21	6	10	493	53.2324	7.47412
Q791V5	Mitochondrial carrier homolog 2 OS=Mus musculus GN=Mtch2 PE=1 SV=1 - [MTCH2_MOUSE]	12.9962	17.49	5	6	34.5153	28.05	8	14	303	33.477	8.25049
P10493	Nidogen-1 OS=Mus musculus GN=Nid1 PE=1 SV=2 - [NID1_MOUSE]	9.37765	5.46	6	6	48.2943	15.42	14	17	1245	136.45	5.43994
O54734	Dolichyl-diphosphooligosaccharide--protein glycosyltransferase 48 kDa subunit OS=Mus musculus GN=Ddost PE=1 SV=2 - [OST48_MOUSE]	12.4919	11.11	5	6	54.8311	45.8	13	20	441	48.997	5.8335
Q99K51	Plastin-3 OS=Mus musculus GN=Pls3 PE=1 SV=3 - [PLST_MOUSE]	15.0995	10.63	5	6	59.2647	25.24	12	22	630	70.6972	5.61768
Q8BKG3	Inactive tyrosine-protein kinase 7 OS=Mus musculus GN=Ptk7 PE=1 SV=1 - [PTK7_MOUSE]	13.6096	7.16	6	6	65.0279	21.75	16	20	1062	117.457	6.84424
P46638	Ras-related protein Rab-11B OS=Mus musculus GN=Rab11b PE=1 SV=3 - [RB11B_MOUSE]	12.8522	22.02	5	6	34.3309	40.37	9	13	218	24.4745	5.93506
Q9EPU0-2	Isoform 2 of Regulator of nonsense transcripts 1 OS=Mus musculus GN=Upf1 - [RENT1_MOUSE]	16.1983	6.29	5	6	57.6603	22.64	20	20	1113	122.58	6.68311
Q9WVM1	Rac GTPase-activating protein 1 OS=Mus musculus GN=Racgap1 PE=1 SV=1 - [RGAP1_MOUSE]	13.6082	10.19	5	6	62.341	29.14	14	21	628	70.1142	8.51416
Q920A5	Retinoid-inducible serine carboxypeptidase OS=Mus musculus GN=Scpep1 PE=1 SV=2 - [RISC_MOUSE]	14.0389	11.95	5	6	46.9456	21.02	11	17	452	50.9318	5.65576
P53026	60S ribosomal protein L10a OS=Mus musculus GN=Rpl10a PE=1 SV=3 - [RL10A_MOUSE]	13.727	19.35	4	6	42.7989	27.65	8	14	217	24.9006	9.979
Q9JJI8	60S ribosomal protein L38 OS=Mus musculus GN=Rpl38 PE=1 SV=3 - [RL38_MOUSE]	11.3837	34.29	3	6	44.2291	57.14	8	16	70	8.19872	10.0962
Q8BGH2	Sorting and assembly machinery component 50 homolog OS=Mus musculus GN=Samm50 PE=1 SV=1 - [SAM50_MOUSE]	7.43868	10.23	5	6	36.5317	26.65	11	14	469	51.8313	6.80029
O55131	Septin-7 OS=Mus musculus GN=Sept7 PE=1 SV=1 - [SEPT7_MOUSE]	11.5809	17.2	6	6	66.1617	29.82	14	22	436	50.5179	8.57275
Q91ZW3	SWI/SNF-related matrix-associated actin-dependent regulator of chromatin subfamily A member 5 OS=Mus musculus GN=Smarca5 PE=1 SV=1 - [SMCA5_MOUSE]	18.7913	7.04	6	6	87.6776	23.69	24	32	1051	121.55	8.14795
P47758	Signal recognition particle receptor subunit beta OS=Mus musculus GN=Srprb PE=1 SV=1 - [SRPRB_MOUSE]	19.3301	16.36	5	6	45.9608	36.06	9	13	269	29.5607	9.27588
Q08943	FACT complex subunit SSRP1 OS=Mus musculus GN=Ssrp1 PE=1 SV=2 - [SSRP1_MOUSE]	15.0053	8.9	6	6	36.2893	18.93	12	13	708	80.8103	6.75635
P42225	Signal transducer and activator of transcription 1 OS=Mus musculus GN=Stat1 PE=1 SV=1 - [STAT1_MOUSE]	16.2817	9.88	6	6	58.3199	25.9	16	21	749	87.1421	5.57959
Q8BGQ7	Alanine--tRNA ligase, cytoplasmic OS=Mus musculus GN=Aars PE=1 SV=1 - [SYAC_MOUSE]	11.2683	5.79	6	6	31.4988	15.19	12	13	968	106.841	5.66846
Q99MN1	Lysine--tRNA ligase OS=Mus musculus GN=Kars PE=1 SV=1 - [SYK_MOUSE]	14.677	12.77	6	6	43.7772	24.2	15	16	595	67.7965	5.93506
P01831	Thy-1 membrane glycoprotein OS=Mus musculus GN=Thy1 PE=1 SV=1 - [THY1_MOUSE]	13.8564	14.81	3	6	46.7305	24.69	5	16	162	18.0685	8.96826
Q9DBS1	Transmembrane protein 43 OS=Mus musculus GN=Tmem43 PE=1 SV=1 - [TMM43_MOUSE]	15.8413	20.75	6	6	70.2294	44.5	16	22	400	44.7551	7.35693
Q9JHJ0	Tropomodulin-3 OS=Mus musculus GN=Tmod3 PE=1 SV=1 - [TMOD3_MOUSE]	12.6783	15.06	5	6	42.9669	43.18	12	17	352	39.4783	5.13525
Q62523	Zyxin OS=Mus musculus GN=Zyx PE=1 SV=2 - [ZYX_MOUSE]	17.5183	12.94	5	6	24.611	20.74	7	11	564	60.5068	6.40479
Q8HWB2	Protein H2-Q4 OS=Mus musculus GN=H2-Q4 PE=1 SV=1 - [Q8HWB2_MOUSE]	9.46674	10.17	4	6	51.121	26.27	10	20	354	39.593	6.62451
A2AFJ1	Histone-binding protein RBBP7 OS=Mus musculus GN=Rbbp7 PE=1 SV=1 - [A2AFJ1_MOUSE]	12.3838	12.02	5	6	31.2284	23.32	9	11	416	46.8788	5.07178
A2AKI5	Integrin alpha-V OS=Mus musculus GN=Itgav PE=1 SV=1 - [A2AKI5_MOUSE]	14.4112	7.24	6	6	84.1812	28.27	22	32	1008	111.441	5.66846
B1ARA3	60S ribosomal protein L26 (Fragment) OS=Mus musculus GN=Rpl26 PE=1 SV=1 - [B1ARA3_MOUSE]	11.3328	32.04	5	6	16.8899	52.43	6	8	103	12.2096	10.9165
E9Q5C9	Protein Nolc1 OS=Mus musculus GN=Nolc1 PE=1 SV=1 - [E9Q5C9_MOUSE]	13.2273	7.55	5	6	32.0612	11.97	10	12	702	73.6543	9.36377
D3Z7P3	Glutaminase kidney isoform, mitochondrial OS=Mus musculus GN=Gls PE=1 SV=1 - [GLSK_MOUSE]	12.9103	12.31	6	6	68.9468	33.53	13	31	674	73.9162	7.98682
D3YYT0	Cadherin-2 OS=Mus musculus GN=Cdh2 PE=1 SV=1 - [D3YYT0_MOUSE]	17.9584	10.37	6	6	73.6888	25.09	14	25	849	93.7992	4.76709
D3Z5I1	Zinc finger CCCH-type antiviral protein 1 OS=Mus musculus GN=Zc3hav1 PE=1 SV=1 - [D3Z5I1_MOUSE]	17.6797	6.63	5	6	63.1721	24.1	18	22	996	112.461	8.07471
E9PUM3	Alpha-1,4 glucan phosphorylase OS=Mus musculus GN=Pygm PE=1 SV=1 - [E9PUM3_MOUSE]	14.4058	3.98	4	6	30.6652	18.57	11	12	754	87.4561	8.51416
E9PZD2	MICAL-like protein 2 OS=Mus musculus GN=Micall2 PE=1 SV=1 - [E9PZD2_MOUSE]	14.8671	10.04	6	6	64.6392	36.07	22	24	926	98.7322	9.75928
E9PZB3	Protein Gm5093 OS=Mus musculus GN=Gm5093 PE=1 SV=1 - [E9PZB3_MOUSE]	12.2928	18.97	4	6	22.4856	21.84	4	8	174	19.8634	9.51025
V9GX35	Protein Gm14214 (Fragment) OS=Mus musculus GN=Gm14214 PE=4 SV=1 - [V9GX35_MOUSE]	10.133	15.56	4	6	18.7032	21.33	4	8	225	25.1819	10.1548
E9Q852	Afadin OS=Mus musculus GN=Mllt4 PE=1 SV=2 - [E9Q852_MOUSE]	12.9452	4.21	6	6	82.305	21	29	33	1805	204.399	6.23975
A0A087WQM0	Protein Tns1 OS=Mus musculus GN=Tns1 PE=1 SV=1 - [A0A087WQM0_MOUSE]	11.6193	3.84	5	6	73.606	21.23	25	27	1823	194.578	8.00146
A0A0R4J1L2	Elongation factor 1-delta OS=Mus musculus GN=Eef1d PE=1 SV=1 - [A0A0R4J1L2_MOUSE]	11.5095	18.29	4	6	38.6336	36.96	8	17	257	28.7105	4.97021
A0A0R4J1G9	Metalloreductase STEAP3 OS=Mus musculus GN=Steap3 PE=1 SV=1 - [A0A0R4J1G9_MOUSE]	16.9725	11.68	5	6	79.7002	25	13	26	488	54.7129	9.21729
A0A0J9YTY0	Septin-11 OS=Mus musculus GN=Sept11 PE=1 SV=1 - [A0A0J9YTY0_MOUSE]	9.59174	15.29	6	6	55.1362	27.53	14	17	425	48.9481	6.96143
A0A0R4J1Y7	Thioredoxin domain-containing protein 5 OS=Mus musculus GN=Txndc5 PE=1 SV=1 - [A0A0R4J1Y7_MOUSE]	15.0258	17.03	5	6	30.8847	24.46	7	13	323	36.0607	5.30029
A0A0R4J098	DBIRD complex subunit ZNF326 OS=Mus musculus GN=Zfp326 PE=1 SV=1 - [A0A0R4J098_MOUSE]	16.1173	10.34	5	6	22.2991	14.31	6	7	580	65.1265	5.21143
O88952	Protein lin-7 homolog C OS=Mus musculus GN=Lin7c PE=1 SV=2 - [LIN7C_MOUSE]	9.37831	21.32	4	5	18.6229	26.9	5	7	197	21.8205	8.42627
P62192	26S protease regulatory subunit 4 OS=Mus musculus GN=Psmc1 PE=1 SV=1 - [PRS4_MOUSE]	14.9298	12.27	4	5	20.0795	18.64	7	8	440	49.1537	6.21436
P63001	Ras-related C3 botulinum toxin substrate 1 OS=Mus musculus GN=Rac1 PE=1 SV=1 - [RAC1_MOUSE]	8.69873	15.1	4	5	44.7027	31.25	6	15	192	21.4362	8.49951
P62900	60S ribosomal protein L31 OS=Mus musculus GN=Rpl31 PE=1 SV=1 - [RL31_MOUSE]	13.3539	24.8	3	5	11.6663	24	4	5	125	14.4539	10.5356
P62702	40S ribosomal protein S4, X isoform OS=Mus musculus GN=Rps4x PE=1 SV=2 - [RS4X_MOUSE]	9.92739	18.25	4	5	36.1911	31.56	9	12	263	29.5791	10.1548
P62754	40S ribosomal protein S6 OS=Mus musculus GN=Rps6 PE=1 SV=1 - [RS6_MOUSE]	10.7977	14.06	4	5	48.9028	27.71	9	15	249	28.663	10.8433
A2AMW0	Capping protein (Actin filament) muscle Z-line, beta, isoform CRA_a OS=Mus musculus GN=Capzb PE=1 SV=1 - [A2AMW0_MOUSE]	12.2098	23.85	5	5	35.7714	31.92	7	12	260	29.2768	6.91748
Q99JY9	Actin-related protein 3 OS=Mus musculus GN=Actr3 PE=1 SV=3 - [ARP3_MOUSE]	13.6475	14.59	5	5	55.3199	29.19	11	18	418	47.327	5.88428
P39053-5	Isoform 5 of Dynamin-1 OS=Mus musculus GN=Dnm1 - [DYN1_MOUSE]	8.15266	5.41	5	5	29.9211	12.46	10	11	851	95.9963	7.00537
Q91Z31	Polypyrimidine tract-binding protein 2 OS=Mus musculus GN=Ptbp2 PE=1 SV=2 - [PTBP2_MOUSE]	16.7212	11.3	4	5	14.6804	10.73	4	6	531	57.4528	8.66064
Q99LF4	tRNA-splicing ligase RtcB homolog OS=Mus musculus GN=Rtcb PE=1 SV=1 - [RTCB_MOUSE]	14.1257	8.91	4	5	25.9223	20.99	6	10	505	55.2139	7.2251
Q76MZ3	Serine/threonine-protein phosphatase 2A 65 kDa regulatory subunit A alpha isoform OS=Mus musculus GN=Ppp2r1a PE=1 SV=3 - [2AAA_MOUSE]	8.54526	9.34	4	5	53.0815	28.01	12	17	589	65.2809	5.10986
Q6P9J9	Anoctamin-6 OS=Mus musculus GN=Ano6 PE=1 SV=1 - [ANO6_MOUSE]	12.3591	4.5	5	5	62.2325	15.37	13	24	911	106.186	6.75635
Q61024	Asparagine synthetase [glutamine-hydrolyzing] OS=Mus musculus GN=Asns PE=1 SV=3 - [ASNS_MOUSE]	8.67519	8.91	5	5	22.6409	22.1	9	9	561	64.2415	6.58057
Q9DB20	ATP synthase subunit O, mitochondrial OS=Mus musculus GN=Atp5o PE=1 SV=1 - [ATPO_MOUSE]	14.0813	26.29	5	5	30.3606	37.56	7	11	213	23.3487	9.99365
P28658	Ataxin-10 OS=Mus musculus GN=Atxn10 PE=1 SV=2 - [ATX10_MOUSE]	13.8754	13.26	5	5	25.7015	19.79	7	9	475	53.6725	5.24951
Q91V12-2	Isoform A of Cytosolic acyl coenzyme A thioester hydrolase OS=Mus musculus GN=Acot7 - [BACH_MOUSE]	8.67793	12.72	3	5	24.1541	23.67	5	9	338	37.531	7.51807
Q9QZE5	Coatomer subunit gamma-1 OS=Mus musculus GN=Copg1 PE=1 SV=1 - [COPG1_MOUSE]	14.8613	9.38	5	5	51.6056	20.94	13	18	874	97.4504	5.35107
P00405	Cytochrome c oxidase subunit 2 OS=Mus musculus GN=Mtco2 PE=1 SV=1 - [COX2_MOUSE]	10.6897	16.3	3	5	22.2863	23.35	5	8	227	25.959	4.729
O70589-4	Isoform 4 of Peripheral plasma membrane protein CASK OS=Mus musculus GN=Cask - [CSKP_MOUSE]	7.12533	5.51	5	5	81.2412	27.64	23	30	908	103.08	6.37939
Q9D0M3-2	Isoform 2 of Cytochrome c1, heme protein, mitochondrial OS=Mus musculus GN=Cyc1 - [CY1_MOUSE]	12.3712	15.04	3	5	47.1807	28.57	6	17	266	29.4786	7.04932
Q3U1J4	DNA damage-binding protein 1 OS=Mus musculus GN=Ddb1 PE=1 SV=2 - [DDB1_MOUSE]	9.0412	5.35	5	5	27.6808	10.88	10	10	1140	126.772	5.26221
Q9ESX5	H/ACA ribonucleoprotein complex subunit 4 OS=Mus musculus GN=Dkc1 PE=1 SV=4 - [DKC1_MOUSE]	15.3001	9.43	4	5	39.0447	26.92	12	16	509	57.3653	9.27588
P37913	DNA ligase 1 OS=Mus musculus GN=Lig1 PE=1 SV=2 - [DNLI1_MOUSE]	16.0012	7.97	5	5	46.183	21.62	14	16	916	102.226	6.81494
Q8VDW0	ATP-dependent RNA helicase DDX39A OS=Mus musculus GN=Ddx39a PE=1 SV=1 - [DX39A_MOUSE]	12.5089	12.18	5	5	32.9152	22.48	10	13	427	49.0359	5.68115
Q8R1B4	Eukaryotic translation initiation factor 3 subunit C OS=Mus musculus GN=Eif3c PE=1 SV=1 - [EIF3C_MOUSE]	12.7699	7.03	5	5	41.5926	15.81	13	15	911	105.465	5.78271
Q99K41	EMILIN-1 OS=Mus musculus GN=Emilin1 PE=1 SV=1 - [EMIL1_MOUSE]	14.0231	8.16	5	5	59.8616	24.58	18	20	1017	107.518	5.30029
Q8BFZ9	Erlin-2 OS=Mus musculus GN=Erlin2 PE=1 SV=1 - [ERLN2_MOUSE]	11.1193	21.47	5	5	31.9152	26.76	8	10	340	37.8485	5.50342
Q9D1Q6	Endoplasmic reticulum resident protein 44 OS=Mus musculus GN=Erp44 PE=1 SV=1 - [ERP44_MOUSE]	13.6391	10.1	4	5	26.0502	17.49	7	9	406	46.8233	5.2749
P35550	rRNA 2'-O-methyltransferase fibrillarin OS=Mus musculus GN=Fbl PE=1 SV=2 - [FBRL_MOUSE]	11.2322	15.6	4	5	24.7796	22.02	8	11	327	34.2857	10.2427
Q61576	Peptidyl-prolyl cis-trans isomerase FKBP10 OS=Mus musculus GN=Fkbp10 PE=1 SV=2 - [FKB10_MOUSE]	13.7277	11.02	5	5	61.7794	26.51	13	21	581	64.6564	5.64307
Q8C180	Fibroblast growth factor receptor substrate 2 OS=Mus musculus GN=Frs2 PE=1 SV=3 - [FRS2_MOUSE]	15.9652	16.93	5	5	32.0188	24.41	8	10	508	56.759	6.16357
P97379	Ras GTPase-activating protein-binding protein 2 OS=Mus musculus GN=G3bp2 PE=1 SV=2 - [G3BP2_MOUSE]	9.24804	10.37	5	5	50.0899	29.88	12	20	482	54.0548	5.61768
P18872	Guanine nucleotide-binding protein G(o) subunit alpha OS=Mus musculus GN=Gnao1 PE=1 SV=3 - [GNAO_MOUSE]	12.6159	13.56	4	5	38.1627	34.46	12	15	354	40.0589	5.52881
Q8BFR4	N-acetylglucosamine-6-sulfatase OS=Mus musculus GN=Gns PE=1 SV=1 - [GNS_MOUSE]	9.68932	9.19	5	5	18.587	13.05	8	9	544	61.1357	8.23584
P10922	Histone H1.0 OS=Mus musculus GN=H1f0 PE=2 SV=4 - [H10_MOUSE]	14.13	11.34	2	5	15.5311	18.56	4	6	194	20.8482	10.9019
Q9QZQ8-2	Isoform 1 of Core histone macro-H2A.1 OS=Mus musculus GN=H2afy - [H2AY_MOUSE]	16.4121	22.22	5	5	30.9077	25.75	6	10	369	39.2652	9.83252
Q3TEA8-3	Isoform 3 of Heterochromatin protein 1-binding protein 3 OS=Mus musculus GN=Hp1bp3 - [HP1B3_MOUSE]	12.2604	7.95	5	5	31.8667	17.83	10	11	516	56.806	9.78857
Q9WTP6-2	Isoform 2 of Adenylate kinase 2, mitochondrial OS=Mus musculus GN=Ak2 - [KAD2_MOUSE]	13.7764	26.29	5	5	44.5323	40.09	6	15	232	25.5893	7.41553
Q9WTP7	GTP:AMP phosphotransferase AK3, mitochondrial OS=Mus musculus GN=Ak3 PE=1 SV=3 - [KAD3_MOUSE]	10.3494	22.47	4	5	40.3849	49.34	11	14	227	25.4105	8.83643
P32067	Lupus La protein homolog OS=Mus musculus GN=Ssb PE=1 SV=1 - [LA_MOUSE]	11.0784	11.81	4	5	42.2055	20	8	14	415	47.727	9.77393
Q3U9G9	Lamin-B receptor OS=Mus musculus GN=Lbr PE=1 SV=2 - [LBR_MOUSE]	10.6314	7.35	5	5	34.8869	17.89	11	16	626	71.3945	9.36377
Q9CR62	Mitochondrial 2-oxoglutarate/malate carrier protein OS=Mus musculus GN=Slc25a11 PE=1 SV=3 - [M2OM_MOUSE]	11.2918	21.66	5	5	44.0872	50	13	17	314	34.1329	9.93506
Q3ULD5	Methylcrotonoyl-CoA carboxylase beta chain, mitochondrial OS=Mus musculus GN=Mccc2 PE=1 SV=1 - [MCCB_MOUSE]	11.4232	9.41	5	5	58.2335	31.79	16	23	563	61.3402	8.00146
P53690	Matrix metalloproteinase-14 OS=Mus musculus GN=Mmp14 PE=2 SV=3 - [MMP14_MOUSE]	2.1164	8.25	5	5	48.2735	27.49	18	19	582	65.877	8.03076
Q922Q1	Mitochondrial amidoxime reducing component 2 OS=Mus musculus GN=Marc2 PE=1 SV=1 - [MARC2_MOUSE]	7.76104	12.13	5	5	7.12978	7.1	3	4	338	38.1696	8.67529
Q9DC61	Mitochondrial-processing peptidase subunit alpha OS=Mus musculus GN=Pmpca PE=1 SV=1 - [MPPA_MOUSE]	10.4203	9.54	5	5	70.0975	33.02	16	24	524	58.2416	6.82959
Q9CXT8	Mitochondrial-processing peptidase subunit beta OS=Mus musculus GN=Pmpcb PE=1 SV=1 - [MPPB_MOUSE]	8.28407	7.98	5	5	23.1152	12.88	7	9	489	54.5797	6.99072
P16332	Methylmalonyl-CoA mutase, mitochondrial OS=Mus musculus GN=Mut PE=1 SV=2 - [MUTA_MOUSE]	13.1268	10.16	5	5	74.0503	31.95	18	23	748	82.7916	6.88818
Q8R1F1	Niban-like protein 1 OS=Mus musculus GN=Fam129b PE=1 SV=2 - [NIBL1_MOUSE]	12.0711	8.28	5	5	44.353	19.49	13	16	749	84.765	5.93506
O35375-5	Isoform B0 of Neuropilin-2 OS=Mus musculus GN=Nrp2 - [NRP2_MOUSE]	11.7609	6.22	5	5	40.8184	18.98	14	15	901	101.354	5.80811
Q8BJ71	Nuclear pore complex protein Nup93 OS=Mus musculus GN=Nup93 PE=1 SV=1 - [NUP93_MOUSE]	10.4555	6.11	5	5	29.876	15.75	13	14	819	93.2225	5.71924
Q99JX7	Nuclear RNA export factor 1 OS=Mus musculus GN=Nxf1 PE=1 SV=3 - [NXF1_MOUSE]	10.5822	8.09	5	5	23.0826	14.4	8	9	618	70.2556	8.73389
P53395	Lipoamide acyltransferase component of branched-chain alpha-keto acid dehydrogenase complex, mitochondrial OS=Mus musculus GN=Dbt PE=1 SV=2 - [ODB2_MOUSE]	11.5557	8.71	5	5	32.4947	21.99	10	12	482	53.2129	8.60205
P58281-2	Isoform 2 of Dynamin-like 120 kDa protein, mitochondrial OS=Mus musculus GN=Opa1 - [OPA1_MOUSE]	11.8501	5.62	5	5	73.7703	26.18	22	25	997	115.521	7.54736
Q91ZA3	Propionyl-CoA carboxylase alpha chain, mitochondrial OS=Mus musculus GN=Pcca PE=1 SV=2 - [PCCA_MOUSE]	5.19863	7.46	5	5	76.4143	36.05	24	27	724	79.8711	7.25439
Q99MN9	Propionyl-CoA carboxylase beta chain, mitochondrial OS=Mus musculus GN=Pccb PE=1 SV=2 - [PCCB_MOUSE]	10.922	14.23	5	5	30.7197	21.81	9	10	541	58.3719	7.66455
Q8R1G6	PDZ and LIM domain protein 2 OS=Mus musculus GN=Pdlim2 PE=1 SV=1 - [PDLI2_MOUSE]	7.88671	19.2	4	5	21.9778	32.38	6	9	349	37.6797	8.70459
Q80UU9	Membrane-associated progesterone receptor component 2 OS=Mus musculus GN=Pgrmc2 PE=1 SV=2 - [PGRC2_MOUSE]	9.44338	18.89	3	5	20.7068	25.35	4	8	217	23.3196	5.14795
P28653	Biglycan OS=Mus musculus GN=Bgn PE=1 SV=1 - [PGS1_MOUSE]	12.8291	13.55	4	5	43.2539	30.89	11	18	369	41.6126	7.26904
P20108	Thioredoxin-dependent peroxide reductase, mitochondrial OS=Mus musculus GN=Prdx3 PE=1 SV=1 - [PRDX3_MOUSE]	11.4823	17.12	4	5	31.5944	24.51	6	12	257	28.1094	7.57666
O35074	Prostacyclin synthase OS=Mus musculus GN=Ptgis PE=1 SV=1 - [PTGIS_MOUSE]	13.3656	11.38	5	5	74.4424	37.33	15	25	501	57.0106	6.72705
Q64012-2	Isoform 1 of RNA-binding protein Raly OS=Mus musculus GN=Raly - [RALY_MOUSE]	9.372	16.55	5	5	26.4766	31.42	8	9	296	31.1801	9.37842
Q9ERU9	E3 SUMO-protein ligase RanBP2 OS=Mus musculus GN=Ranbp2 PE=1 SV=2 - [RBP2_MOUSE]	13.1499	2.29	5	5	88.7985	14.18	30	34	3053	340.907	6.17627
Q8VE37	Regulator of chromosome condensation OS=Mus musculus GN=Rcc1 PE=1 SV=1 - [RCC1_MOUSE]	11.4836	15.2	5	5	32.3599	24.23	8	13	421	44.9027	8.104
Q9CR57	60S ribosomal protein L14 OS=Mus musculus GN=Rpl14 PE=1 SV=3 - [RL14_MOUSE]	10.9402	17.05	3	5	21.4187	25.81	5	8	217	23.5492	11.019
Q99020	Heterogeneous nuclear ribonucleoprotein A/B OS=Mus musculus GN=Hnrnpab PE=1 SV=1 - [ROAA_MOUSE]	15.0138	19.65	5	5	36.56	32.28	10	17	285	30.8123	7.91357
Q9D1J3	SAP domain-containing ribonucleoprotein OS=Mus musculus GN=Sarnp PE=1 SV=3 - [SARNP_MOUSE]	9.70503	27.62	5	5	13.1731	28.1	5	5	210	23.5183	6.65381
Q8R0X7	Sphingosine-1-phosphate lyase 1 OS=Mus musculus GN=Sgpl1 PE=1 SV=1 - [SGPL1_MOUSE]	9.91981	8.1	3	5	67.3492	28.52	15	23	568	63.6357	9.1001
Q6PDG5-2	Isoform 2 of SWI/SNF complex subunit SMARCC2 OS=Mus musculus GN=Smarcc2 - [SMRC2_MOUSE]	12.3819	6.01	5	5	21.2057	7.1	8	9	1099	121.297	5.45264
Q9CWK8	Sorting nexin-2 OS=Mus musculus GN=Snx2 PE=1 SV=2 - [SNX2_MOUSE]	14.3589	14.45	5	5	42.3954	26.78	11	14	519	58.4348	5.12256
Q5I2A0	Serine protease inhibitor A3G OS=Mus musculus GN=Serpina3g PE=1 SV=2 - [SPA3G_MOUSE]	16.1092	10	3	5	17.4651	14.55	6	8	440	48.9902	6.45557
Q9DBG7	Signal recognition particle receptor subunit alpha OS=Mus musculus GN=Srpr PE=1 SV=1 - [SRPR_MOUSE]	12.5857	8.33	4	5	66.1186	26.42	15	23	636	69.5791	8.95361
P42227-2	Isoform Stat3B of Signal transducer and activator of transcription 3 OS=Mus musculus GN=Stat3 - [STAT3_MOUSE]	10.5867	7.2	4	5	37.9693	16.9	10	13	722	83.0733	7.12256
Q60864	Stress-induced-phosphoprotein 1 OS=Mus musculus GN=Stip1 PE=1 SV=1 - [STIP1_MOUSE]	8.71414	10.13	4	5	38.6292	28.18	11	15	543	62.5424	6.80029
P54116	Erythrocyte band 7 integral membrane protein OS=Mus musculus GN=Stom PE=1 SV=3 - [STOM_MOUSE]	11.1792	14.44	5	5	35.4872	30.99	8	12	284	31.3555	6.93213
Q62318	Transcription intermediary factor 1-beta OS=Mus musculus GN=Trim28 PE=1 SV=3 - [TIF1B_MOUSE]	15.8293	8.03	4	5	46.8289	22.06	12	17	834	88.7905	5.77002
O35857	Mitochondrial import inner membrane translocase subunit TIM44 OS=Mus musculus GN=Timm44 PE=1 SV=2 - [TIM44_MOUSE]	12.4584	12.39	5	5	40.1144	19.91	9	13	452	51.0593	8.1333
Q71LX4	Talin-2 OS=Mus musculus GN=Tln2 PE=1 SV=3 - [TLN2_MOUSE]	14.0133	2.65	5	5	99.4742	14.69	23	34	2375	253.462	5.79541
P25446	Tumor necrosis factor receptor superfamily member 6 OS=Mus musculus GN=Fas PE=1 SV=2 - [TNR6_MOUSE]	12.69	9.79	4	5	18.3854	14.07	5	7	327	37.4123	8.11865
Q569Z6	Thyroid hormone receptor-associated protein 3 OS=Mus musculus GN=Thrap3 PE=1 SV=1 - [TR150_MOUSE]	12.8399	5.89	4	5	67.741	23.45	16	23	951	108.114	10.1694
Q6P5E4	UDP-glucose:glycoprotein glucosyltransferase 1 OS=Mus musculus GN=Uggt1 PE=1 SV=4 - [UGGG1_MOUSE]	10.1493	2.84	4	5	105.501	22.31	29	39	1551	176.323	5.61768
Q9WV55	Vesicle-associated membrane protein-associated protein A OS=Mus musculus GN=Vapa PE=1 SV=2 - [VAPA_MOUSE]	13.3805	28.92	5	5	49.1948	33.33	8	16	249	27.8373	8.39697
Q04736	Tyrosine-protein kinase Yes OS=Mus musculus GN=Yes1 PE=1 SV=3 - [YES_MOUSE]	9.84585	6.1	4	5	24.8423	17.74	8	10	541	60.5915	6.63916
O88532	Zinc finger RNA-binding protein OS=Mus musculus GN=Zfr PE=1 SV=2 - [ZFR_MOUSE]	8.45881	6.33	5	5	37.3883	17.04	11	14	1074	116.786	9.0415
A2A6U3	Septin-9 OS=Mus musculus GN=Sept9 PE=1 SV=1 - [A2A6U3_MOUSE]	11.5642	9.38	5	5	57.5751	38.23	18	21	565	63.7329	8.32373
Q3T9X3	Dynamin-2 OS=Mus musculus GN=Dnm2 PE=1 SV=1 - [Q3T9X3_MOUSE]	7.84703	5	5	5	18.3848	9.88	9	9	860	97.1346	7.62061
Q9R1R8	Retinol dehydrogenase 11 OS=Mus musculus GN=Rdh11 PE=1 SV=1 - [Q9R1R8_MOUSE]	14.5671	13	4	5	26.163	19.67	5	8	300	33.2192	8.79248
Q8VDU3	Apol9a protein OS=Mus musculus GN=Apol9a PE=1 SV=1 - [Q8VDU3_MOUSE]	12.3579	20.65	4	5	21.6606	21.61	5	6	310	33.2817	6.97607
A2AJ72	MCG130458 OS=Mus musculus GN=Fubp3 PE=1 SV=1 - [A2AJ72_MOUSE]	13.9427	10.54	5	5	83.8961	42	18	29	569	61.4093	8.27979
Q9Z1M2	Interferon-g induced GTPase OS=Mus musculus GN=Irgm2 PE=1 SV=1 - [Q9Z1M2_MOUSE]	11.8282	13.67	5	5	51.3977	30.89	10	17	395	45.1764	6.96143
E9QN31	Probable 28S rRNA (cytosine-C(5))-methyltransferase OS=Mus musculus GN=Nop2 PE=1 SV=1 - [E9QN31_MOUSE]	10.4323	6.68	5	5	21.9501	13.73	9	10	794	86.8538	9.18799
D3Z1W6	Protein polybromo-1 OS=Mus musculus GN=Pbrm1 PE=1 SV=1 - [D3Z1W6_MOUSE]	6.26027	1.96	4	5	31.0156	9.23	12	14	1582	180.969	6.94678
F8WHM5	Golgi apparatus protein 1 (Fragment) OS=Mus musculus GN=Glg1 PE=1 SV=1 - [F8WHM5_MOUSE]	14.3211	3.78	5	5	56.6843	13.16	17	24	1163	132.265	6.93213
D3YVW2	Golgi integral membrane protein 4 OS=Mus musculus GN=Golim4 PE=1 SV=1 - [D3YVW2_MOUSE]	15.1308	10.83	5	5	152.41	42.46	25	55	683	79.8573	4.85596
E9QAZ2	Ribosomal protein L15 OS=Mus musculus GN=Gm10020 PE=3 SV=1 - [E9QAZ2_MOUSE]	9.95951	19.12	4	5	19.0516	22.55	5	7	204	24.062	11.5757
J3KMH5	Melanoma inhibitory activity protein 3 OS=Mus musculus GN=Mia3 PE=1 SV=1 - [J3KMH5_MOUSE]	7.59446	7.43	5	5	68.0135	23.56	17	25	781	87.1545	8.80713
F6YTZ4	Protein Gm6576 OS=Mus musculus GN=Gm6576 PE=3 SV=2 - [F6YTZ4_MOUSE]	12.4221	15.33	4	5	27.4722	19.34	5	10	274	30.0821	9.92041
A0A087WR97	TAR DNA-binding protein 43 (Fragment) OS=Mus musculus GN=Tardbp PE=1 SV=1 - [A0A087WR97_MOUSE]	15.1225	20.99	4	5	37.7044	37.04	7	14	243	26.6983	7.76709
A0A0G2JDW7	40S ribosomal protein S27 (Fragment) OS=Mus musculus GN=Rps27 PE=1 SV=1 - [A0A0G2JDW7_MOUSE]	12.0567	31.71	4	5	20.8125	31.71	4	8	82	9.22674	9.45166
A0A0J9YTU3	Cytospin-B OS=Mus musculus GN=Specc1 PE=1 SV=1 - [A0A0J9YTU3_MOUSE]	9.64117	4.73	5	5	80.0892	32.51	22	28	1058	117.031	6.56592
A0A0J9YUR2	Cytospin-B OS=Mus musculus GN=Specc1 PE=1 SV=1 - [A0A0J9YUR2_MOUSE]	9.64117	5.11	5	5	83.3788	34.66	23	29	978	108.777	5.80811
P62259	14-3-3 protein epsilon OS=Mus musculus GN=Ywhae PE=1 SV=1 - [1433E_MOUSE]	9.26717	14.51	4	4	25.3078	25.88	7	11	255	29.1554	4.7417
P62835	Ras-related protein Rap-1A OS=Mus musculus GN=Rap1a PE=1 SV=1 - [RAP1A_MOUSE]	7.66912	12.5	3	4	48.7942	35.87	8	18	184	20.9737	6.66846
P62830	60S ribosomal protein L23 OS=Mus musculus GN=Rpl23 PE=1 SV=1 - [RL23_MOUSE]	10.0425	38.57	4	4	34.7558	19.29	5	11	140	14.8561	10.5063
P14131	40S ribosomal protein S16 OS=Mus musculus GN=Rps16 PE=1 SV=4 - [RS16_MOUSE]	8.69305	25.34	4	4	15.9004	46.58	8	9	146	16.435	10.2134
P62267	40S ribosomal protein S23 OS=Mus musculus GN=Rps23 PE=1 SV=3 - [RS23_MOUSE]	9.41718	35.66	3	4	12.1469	16.08	2	4	143	15.7977	10.4917
P62855	40S ribosomal protein S26 OS=Mus musculus GN=Rps26 PE=1 SV=3 - [RS26_MOUSE]	11.0851	33.91	3	4	8.41179	20.87	2	3	115	13.0071	11.0044
P61620	Protein transport protein Sec61 subunit alpha isoform 1 OS=Mus musculus GN=Sec61a1 PE=1 SV=2 - [S61A1_MOUSE]	9.39074	6.72	3	4	31.5758	13.66	5	14	476	52.2305	8.06006
H3BLF7	Guanine nucleotide-binding protein G(I)/G(S)/G(T) subunit beta-1 (Fragment) OS=Mus musculus GN=Gnb1 PE=1 SV=1 - [H3BLF7_MOUSE]	1.91412	29.63	3	4	30.0705	46.3	5	11	108	12.2773	9.56885
P68510	14-3-3 protein eta OS=Mus musculus GN=Ywhah PE=1 SV=2 - [1433F_MOUSE]	6.42885	17.07	4	4	21.3394	26.02	7	9	246	28.194	4.89404
P62897	Cytochrome c, somatic OS=Mus musculus GN=Cycs PE=1 SV=2 - [CYC_MOUSE]	10.5319	23.81	3	4	38.7226	42.86	8	13	105	11.598	9.5835
P62962	Profilin-1 OS=Mus musculus GN=Pfn1 PE=1 SV=2 - [PROF1_MOUSE]	8.64917	25.71	3	4	11.378	37.14	4	4	140	14.9475	8.27979
P62814	V-type proton ATPase subunit B, brain isoform OS=Mus musculus GN=Atp6v1b2 PE=1 SV=1 - [VATB2_MOUSE]	9.4674	9.2	4	4	54.9535	27.2	12	19	511	56.5149	5.80811
P51863	V-type proton ATPase subunit d 1 OS=Mus musculus GN=Atp6v0d1 PE=1 SV=2 - [VA0D1_MOUSE]	6.35715	11.97	4	4	17.3511	20.8	6	8	351	40.2752	4.99561
A2AGN7	26S protease regulatory subunit 6A OS=Mus musculus GN=Psmc3 PE=1 SV=1 - [A2AGN7_MOUSE]	10.0515	7.75	3	4	24.9057	32.5	9	9	400	44.6409	5.021
Q9DBL1	Short/branched chain specific acyl-CoA dehydrogenase, mitochondrial OS=Mus musculus GN=Acadsb PE=1 SV=1 - [ACDSB_MOUSE]	12.0011	11.34	4	4	33.7298	22.69	9	13	432	47.8433	7.86963
Q8VDL4-3	Isoform 3 of ADP-dependent glucokinase OS=Mus musculus GN=Adpgk - [ADPGK_MOUSE]	13.5031	12.12	4	4	51.3754	25.86	9	16	495	53.7405	5.61768
Q8CHT0	Delta-1-pyrroline-5-carboxylate dehydrogenase, mitochondrial OS=Mus musculus GN=Aldh4a1 PE=1 SV=3 - [AL4A1_MOUSE]	9.74249	6.23	3	4	31.8454	15.12	7	11	562	61.8015	8.23584
P55302	Alpha-2-macroglobulin receptor-associated protein OS=Mus musculus GN=Lrpap1 PE=1 SV=1 - [AMRP_MOUSE]	9.04913	11.94	4	4	47.8044	33.33	10	17	360	42.1892	7.86963
P48036	Annexin A5 OS=Mus musculus GN=Anxa5 PE=1 SV=1 - [ANXA5_MOUSE]	6.3336	14.11	4	4	21.8709	31.97	9	9	319	35.7302	4.95752
Q80U35	Rho guanine nucleotide exchange factor 17 OS=Mus musculus GN=Arhgef17 PE=1 SV=2 - [ARHGH_MOUSE]	10.4087	2.58	4	4	85.8701	16.43	25	30	2057	221.533	6.30322
Q9EPE9	Manganese-transporting ATPase 13A1 OS=Mus musculus GN=Atp13a1 PE=1 SV=2 - [AT131_MOUSE]	8.85167	4.17	4	4	58.8101	13.58	16	22	1200	132.303	8.03076
Q8K019-2	Isoform 2 of Bcl-2-associated transcription factor 1 OS=Mus musculus GN=Bclaf1 - [BCLF1_MOUSE]	6.59702	4.25	3	4	33.4252	13.52	10	12	917	105.765	9.99365
Q6ZQ38	Cullin-associated NEDD8-dissociated protein 1 OS=Mus musculus GN=Cand1 PE=1 SV=2 - [CAND1_MOUSE]	5.98752	2.93	4	4	52.8492	16.18	16	19	1230	136.245	5.78271
P24270	Catalase OS=Mus musculus GN=Cat PE=1 SV=4 - [CATA_MOUSE]	9.12419	8.54	4	4	64.2522	29.22	12	22	527	59.7577	7.88428
P10810	Monocyte differentiation antigen CD14 OS=Mus musculus GN=Cd14 PE=1 SV=1 - [CD14_MOUSE]	12.5503	13.66	4	4	42.7528	31.15	8	13	366	39.1795	5.21143
P11440	Cyclin-dependent kinase 1 OS=Mus musculus GN=Cdk1 PE=1 SV=3 - [CDK1_MOUSE]	9.9198	10.1	3	4	21.2113	21.21	5	7	297	34.085	8.42627
Q8BH86	UPF0317 protein C14orf159 homolog, mitochondrial OS=Mus musculus PE=1 SV=1 - [CN159_MOUSE]	10.2323	7.94	4	4	34.8261	25.28	12	13	617	66.3232	7.09326
Q02788	Collagen alpha-2(VI) chain OS=Mus musculus GN=Col6a2 PE=1 SV=3 - [CO6A2_MOUSE]	8.50843	4.55	4	4	44.6822	18.67	15	17	1034	110.266	6.41748
Q9JIF7	Coatomer subunit beta OS=Mus musculus GN=Copb1 PE=1 SV=1 - [COPB_MOUSE]	12.6813	5.88	4	4	56.9826	21.62	15	21	953	106.998	5.99854
Q9WUM3	Coronin-1B OS=Mus musculus GN=Coro1b PE=1 SV=1 - [COR1B_MOUSE]	8.95089	13.02	4	4	29.2159	13.22	6	11	484	53.878	5.78271
Q9WUM4	Coronin-1C OS=Mus musculus GN=Coro1c PE=1 SV=2 - [COR1C_MOUSE]	10.2321	8.23	4	4	60.5286	29.96	11	17	474	53.087	7.07861
Q7TMB8	Cytoplasmic FMR1-interacting protein 1 OS=Mus musculus GN=Cyfip1 PE=1 SV=1 - [CYFP1_MOUSE]	8.91918	3.43	4	4	44.2083	10.61	13	16	1253	145.148	6.90283
Q9JKB3	Y-box-binding protein 3 OS=Mus musculus GN=Ybx3 PE=1 SV=2 - [YBOX3_MOUSE]	10.9815	6.65	3	4	37.9037	38.23	8	12	361	38.7903	9.68604
Q9JKB3-2	Isoform 2 of Y-box-binding protein 3 OS=Mus musculus GN=Ybx3 - [YBOX3_MOUSE]	10.9815	8.22	3	4	34.0254	54.45	8	11	292	30.7465	9.62744
P54823	Probable ATP-dependent RNA helicase DDX6 OS=Mus musculus GN=Ddx6 PE=1 SV=1 - [DDX6_MOUSE]	9.23022	13.66	4	4	24.0237	22.57	7	8	483	54.1573	8.66064
Q8CJF7	Protein ELYS OS=Mus musculus GN=Ahctf1 PE=1 SV=1 - [ELYS_MOUSE]	6.33083	1.83	3	4	31.7845	9.5	14	15	2243	247.493	6.55127
P21995	Embigin OS=Mus musculus GN=Emb PE=1 SV=2 - [EMB_MOUSE]	10.4875	9.09	3	4	41.3237	21.21	9	18	330	37.0408	6.02393
Q9DC16	Endoplasmic reticulum-Golgi intermediate compartment protein 1 OS=Mus musculus GN=Ergic1 PE=1 SV=1 - [ERGI1_MOUSE]	7.08358	12.07	4	4	22.197	30	8	12	290	32.5415	7.06396
Q6A0A9	Constitutive coactivator of PPAR-gamma-like protein 1 OS=Mus musculus GN=FAM120A PE=1 SV=2 - [F120A_MOUSE]	12.6094	6.03	4	4	56.1893	19.69	15	17	1112	121.569	8.92432
Q9Z0E6	Guanylate-binding protein 1 OS=Mus musculus GN=Gbp2 PE=1 SV=1 - [GBP2_MOUSE]	9.80786	7.81	4	4	27.0171	12.56	9	11	589	66.6972	5.70654
P17439	Glucosylceramidase OS=Mus musculus GN=Gba PE=1 SV=1 - [GLCM_MOUSE]	9.14505	7.96	4	4	25.2401	14.76	6	8	515	57.5852	7.75244
P27601	Guanine nucleotide-binding protein subunit alpha-13 OS=Mus musculus GN=Gna13 PE=1 SV=1 - [GNA13_MOUSE]	6.55099	8.75	3	4	50.0681	32.89	11	19	377	44.0268	8.20654
Q9D8T2	Gasdermin-D OS=Mus musculus GN=Gsdmdc1 PE=1 SV=1 - [GSDMD_MOUSE]	9.91553	8.21	4	4	24.886	18.48	8	9	487	53.2043	5.09717
Q8K297	Procollagen galactosyltransferase 1 OS=Mus musculus GN=Colgalt1 PE=1 SV=2 - [GT251_MOUSE]	11.1222	7.13	4	4	45.7438	18.96	11	16	617	71.0151	7.28369
Q8K2A1	PTB domain-containing engulfment adapter protein 1 OS=Mus musculus GN=Gulp1 PE=1 SV=1 - [GULP1_MOUSE]	7.96216	12.17	4	4	29.0717	23.68	8	10	304	34.4484	7.89893
P01942	Hemoglobin subunit alpha OS=Mus musculus GN=Hba PE=1 SV=2 - [HBA_MOUSE]	12.9674	15.49	2	4	6.20369	15.49	2	2	142	15.0758	8.22119
P14901	Heme oxygenase 1 OS=Mus musculus GN=Hmox1 PE=1 SV=1 - [HMOX1_MOUSE]	13.0064	22.49	4	4	25.5631	33.22	7	8	289	32.9078	6.53662
Q9CPN8	Insulin-like growth factor 2 mRNA-binding protein 3 OS=Mus musculus GN=Igf2bp3 PE=1 SV=1 - [IF2B3_MOUSE]	10.0997	9.33	4	4	41.1446	27.29	11	15	579	63.5355	8.86572
Q9R002	Interferon-activable protein 202 OS=Mus musculus GN=Ifi202 PE=1 SV=3 - [IFI2_MOUSE]	9.83626	12.13	3	4	50.87	36.63	12	22	445	50.4345	8.48486
Q9QZ85	Interferon-inducible GTPase 1 OS=Mus musculus GN=Iigp1 PE=1 SV=2 - [IIGP1_MOUSE]	6.22874	10.17	4	4	16.8434	21.79	7	7	413	47.5415	6.32861
Q6GU68	Immunoglobulin superfamily containing leucine-rich repeat protein OS=Mus musculus GN=Islr PE=1 SV=1 - [ISLR_MOUSE]	6.05576	10.98	4	4	28.7605	17.29	6	11	428	45.5861	5.37646
Q80W68	Kin of IRRE-like protein 1 OS=Mus musculus GN=Kirrel PE=1 SV=1 - [KIRR1_MOUSE]	10.3342	7.35	4	4	47.5326	23.32	13	16	789	87.1218	5.92236
P11438	Lysosome-associated membrane glycoprotein 1 OS=Mus musculus GN=Lamp1 PE=1 SV=2 - [LAMP1_MOUSE]	8.92677	5.67	2	4	10.1863	6.9	3	5	406	43.8373	8.39697
P17047	Lysosome-associated membrane glycoprotein 2 OS=Mus musculus GN=Lamp2 PE=1 SV=2 - [LAMP2_MOUSE]	8.37397	8.43	4	4	20.305	10.12	6	9	415	45.652	7.38623
P11152	Lipoprotein lipase OS=Mus musculus GN=Lpl PE=1 SV=3 - [LIPL_MOUSE]	14.3628	12.45	4	4	22.5303	15.4	5	7	474	53.0758	7.86963
Q9D0F3	Protein ERGIC-53 OS=Mus musculus GN=Lman1 PE=1 SV=1 - [LMAN1_MOUSE]	9.00726	9.09	3	4	77.4186	30.95	14	27	517	57.7529	6.34131
Q99JY8	Phospholipid phosphatase 3 OS=Mus musculus GN=Plpp3 PE=1 SV=1 - [PLPP3_MOUSE]	7.23054	9.94	3	4	19.5358	19.87	7	9	312	35.1931	9.0708
P97311	DNA replication licensing factor MCM6 OS=Mus musculus GN=Mcm6 PE=1 SV=1 - [MCM6_MOUSE]	9.17599	6.21	4	4	19.9216	10.96	7	7	821	92.809	5.45264
Q6ZQI3	Malectin OS=Mus musculus GN=Mlec PE=1 SV=2 - [MLEC_MOUSE]	9.49688	13.06	3	4	31.9065	31.62	8	11	291	32.3218	6.04932
P31938	Dual specificity mitogen-activated protein kinase kinase 1 OS=Mus musculus GN=Map2k1 PE=1 SV=2 - [MP2K1_MOUSE]	9.40134	11.2	4	4	24.6926	25.95	7	9	393	43.4464	6.69775
P47802	Metaxin-1 OS=Mus musculus GN=Mtx1 PE=1 SV=1 - [MTX1_MOUSE]	9.47605	8.83	3	4	18.986	16.09	4	7	317	35.6013	6.17627
Q9EQK5	Major vault protein OS=Mus musculus GN=Mvp PE=1 SV=4 - [MVP_MOUSE]	10.5152	6.85	4	4	15.5176	9.99	7	7	861	95.8652	5.59229
Q9JMH9-1	Isoform 1 of Unconventional myosin-XVIIIa OS=Mus musculus GN=Myo18a - [MY18A_MOUSE]	10.8804	2.7	4	4	108.209	22.26	34	38	2035	230.765	6.16357
P57716	Nicastrin OS=Mus musculus GN=Ncstn PE=1 SV=3 - [NICA_MOUSE]	11.0003	4.94	4	4	25.6824	9.32	7	10	708	78.4425	6.0874
Q6GQT9	Nodal modulator 1 OS=Mus musculus GN=Nomo1 PE=1 SV=1 - [NOMO1_MOUSE]	5.99539	3.46	4	4	76.1115	18.37	17	29	1214	133.336	6.0874
Q6DFW4	Nucleolar protein 58 OS=Mus musculus GN=Nop58 PE=1 SV=1 - [NOP58_MOUSE]	12.9779	10.26	4	4	53.3866	30.6	12	17	536	60.3047	8.33838
Q9R1J0	Sterol-4-alpha-carboxylate 3-dehydrogenase, decarboxylating OS=Mus musculus GN=Nsdhl PE=1 SV=1 - [NSDHL_MOUSE]	10.065	7.73	3	4	50.992	27.35	9	18	362	40.66	7.85498
Q922H2	[Pyruvate dehydrogenase (acetyl-transferring)] kinase isozyme 3, mitochondrial OS=Mus musculus GN=Pdk3 PE=1 SV=1 - [PDK3_MOUSE]	8.69071	10.12	4	4	27.2223	23.61	8	10	415	47.8926	8.82178
P22437	Prostaglandin G/H synthase 1 OS=Mus musculus GN=Ptgs1 PE=1 SV=1 - [PGH1_MOUSE]	7.21266	8.14	4	4	52.0132	22.76	13	20	602	68.9979	6.82959
O55022	Membrane-associated progesterone receptor component 1 OS=Mus musculus GN=Pgrmc1 PE=1 SV=4 - [PGRC1_MOUSE]	6.40852	15.38	3	4	29.27	20	5	11	195	21.6808	4.70361
O35691	Pinin OS=Mus musculus GN=Pnn PE=1 SV=4 - [PININ_MOUSE]	8.52641	5.1	4	4	13.7183	10.76	7	7	725	82.3864	7.00537
Q9DBG5	Perilipin-3 OS=Mus musculus GN=Plin3 PE=1 SV=1 - [PLIN3_MOUSE]	8.52156	11.67	4	4	37.892	32.27	10	11	437	47.233	5.61768
P70206	Plexin-A1 OS=Mus musculus GN=Plxna1 PE=1 SV=1 - [PLXA1_MOUSE]	7.47794	1.69	3	4	69.3118	14.78	25	28	1894	210.965	6.90283
Q61171	Peroxiredoxin-2 OS=Mus musculus GN=Prdx2 PE=1 SV=3 - [PRDX2_MOUSE]	4.74534	18.69	4	4	16.1821	36.87	6	6	198	21.7651	5.41455
O08807	Peroxiredoxin-4 OS=Mus musculus GN=Prdx4 PE=1 SV=1 - [PRDX4_MOUSE]	9.61864	12.04	3	4	46.9398	29.2	8	17	274	31.0331	7.15186
P99029-2	Isoform Cytoplasmic+peroxisomal of Peroxiredoxin-5, mitochondrial OS=Mus musculus GN=Prdx5 - [PRDX5_MOUSE]	7.09294	29.63	4	4	19.2356	38.27	5	7	162	17.004	7.86963
P46471	26S protease regulatory subunit 7 OS=Mus musculus GN=Psmc2 PE=1 SV=5 - [PRS7_MOUSE]	8.43664	12.01	4	4	21.9985	18.24	6	7	433	48.6171	5.94775
P70698	CTP synthase 1 OS=Mus musculus GN=Ctps1 PE=1 SV=2 - [PYRG1_MOUSE]	7.76196	4.4	3	4	30.4784	20.98	12	12	591	66.6401	6.58057
Q9DD03	Ras-related protein Rab-13 OS=Mus musculus GN=Rab13 PE=1 SV=1 - [RAB13_MOUSE]	7.79603	12.38	2	4	15.9069	15.84	3	8	202	22.7559	9.49561
Q9CQD1	Ras-related protein Rab-5A OS=Mus musculus GN=Rab5a PE=1 SV=1 - [RAB5A_MOUSE]	10.6621	16.28	3	4	23.616	38.14	6	9	215	23.5838	8.14795
Q9CYN9	Renin receptor OS=Mus musculus GN=Atp6ap2 PE=1 SV=2 - [RENR_MOUSE]	7.64737	10.57	4	4	15.989	18.57	7	7	350	39.0674	5.5415
P35980	60S ribosomal protein L18 OS=Mus musculus GN=Rpl18 PE=1 SV=3 - [RL18_MOUSE]	9.53354	25	4	4	32.1637	39.89	8	13	188	21.6312	11.7808
P99027	60S acidic ribosomal protein P2 OS=Mus musculus GN=Rplp2 PE=1 SV=3 - [RLA2_MOUSE]	13.5543	56.52	4	4	15.1803	60	4	7	115	11.6438	4.53857
P14206	40S ribosomal protein SA OS=Mus musculus GN=Rpsa PE=1 SV=4 - [RSSA_MOUSE]	10.7524	10.17	2	4	50.1661	32.88	8	16	295	32.8174	4.86865
Q8BK72	28S ribosomal protein S27, mitochondrial OS=Mus musculus GN=Mrps27 PE=1 SV=2 - [RT27_MOUSE]	7.97958	10.6	4	4	32.8179	26.51	8	11	415	47.7483	5.50342
Q9JIM1	Equilibrative nucleoside transporter 1 OS=Mus musculus GN=Slc29a1 PE=1 SV=3 - [S29A1_MOUSE]	9.93758	8.48	4	4	26.8768	13.91	6	9	460	50.1591	8.30908
Q31125	Zinc transporter SLC39A7 OS=Mus musculus GN=Slc39a7 PE=1 SV=2 - [S39A7_MOUSE]	10.3111	7.35	3	4	23.2183	7.14	3	8	476	50.6254	6.87354
Q9EP69	Phosphatidylinositide phosphatase SAC1 OS=Mus musculus GN=Sacm1l PE=1 SV=1 - [SAC1_MOUSE]	6.56494	7.33	4	4	39.109	22.15	11	14	587	66.9009	7.29834
P50247	Adenosylhomocysteinase OS=Mus musculus GN=Ahcy PE=1 SV=3 - [SAHH_MOUSE]	9.38993	10.65	4	4	18.1803	15.28	5	6	432	47.6573	6.53662
P42208	Septin-2 OS=Mus musculus GN=Sept2 PE=1 SV=2 - [SEPT2_MOUSE]	11.4587	14.68	4	4	73.2604	39.61	10	23	361	41.4993	6.55127
Q9WVB4	Slit homolog 3 protein OS=Mus musculus GN=Slit3 PE=2 SV=2 - [SLIT3_MOUSE]	12.7996	4.01	4	4	71.4737	15.63	23	28	1523	167.617	7.62061
O54988-2	Isoform 2 of STE20-like serine/threonine-protein kinase OS=Mus musculus GN=Slk - [SLK_MOUSE]	9.70558	3.66	4	4	32.8743	9.15	9	13	1202	137.629	5.08447
Q6P5D8	Structural maintenance of chromosomes flexible hinge domain-containing protein 1 OS=Mus musculus GN=Smchd1 PE=1 SV=2 - [SMHD1_MOUSE]	8.0681	1.79	3	4	57.0082	11.96	19	21	2007	225.506	7.23975
Q68FL6	Methionine--tRNA ligase, cytoplasmic OS=Mus musculus GN=Mars PE=1 SV=1 - [SYMC_MOUSE]	8.99126	4.66	4	4	27.4274	15.08	11	11	902	101.366	7.13721
Q9D880	Mitochondrial import inner membrane translocase subunit TIM50 OS=Mus musculus GN=Timm50 PE=1 SV=1 - [TIM50_MOUSE]	8.93344	11.33	4	4	20.2554	14.16	5	7	353	39.7516	8.1333
P40142	Transketolase OS=Mus musculus GN=Tkt PE=1 SV=1 - [TKT_MOUSE]	12.1427	7.7	4	4	52.0491	27.93	12	18	623	67.5876	7.50342
Q9Z0L0	Trophoblast glycoprotein OS=Mus musculus GN=Tpbg PE=1 SV=3 - [TPBG_MOUSE]	11.5247	10.09	3	4	24.7902	17.37	5	8	426	46.4218	6.82959
Q9R233-2	Isoform Short of Tapasin OS=Mus musculus GN=Tapbp - [TPSN_MOUSE]	9.28352	10.34	4	4	35.3576	22.99	10	15	435	46.5914	8.67529
Q9R1Z8	Vinexin OS=Mus musculus GN=Sorbs3 PE=1 SV=1 - [VINEX_MOUSE]	12.101	6.14	3	4	26.8838	15.69	9	11	733	82.2984	9.20264
O88342	WD repeat-containing protein 1 OS=Mus musculus GN=Wdr1 PE=1 SV=3 - [WDR1_MOUSE]	6.66688	7.1	4	4	57.1323	34.16	15	22	606	66.365	6.59521
G5E8B1	Protein tyrosine phosphatase, non-receptor type 13 OS=Mus musculus GN=Ptpn13 PE=1 SV=1 - [G5E8B1_MOUSE]	9.46152	1.96	4	4	83.8078	17.42	28	28	2451	270.066	6.354
Q99LB2	Dehydrogenase/reductase SDR family member 4 OS=Mus musculus GN=Dhrs4 PE=1 SV=3 - [DHRS4_MOUSE]	8.06517	13.98	4	4	17.1876	22.94	7	7	279	29.8657	9.37842
G5E850	Cytochrome b-5, isoform CRA_a OS=Mus musculus GN=Cyb5a PE=1 SV=1 - [G5E850_MOUSE]	10.4351	56.12	4	4	22.7396	65.31	6	9	98	11.1355	5.30029
Q80XU2	Tyrosine-protein kinase OS=Mus musculus GN=Src PE=1 SV=1 - [Q80XU2_MOUSE]	5.91647	6.17	4	4	31.4688	20.19	10	12	535	59.853	7.41553
Q91YS7	Dual-specificity mitogen-activated protein kinase kinase 2 OS=Mus musculus GN=Map2k2 PE=1 SV=1 - [Q91YS7_MOUSE]	9.10923	11.25	4	4	22.0201	23	6	8	400	44.275	7.04932
G3X9I1	DNA segment, Chr 6, Wayne State University 176, expressed, isoform CRA_a OS=Mus musculus GN=Fam3c PE=1 SV=1 - [G3X9I1_MOUSE]	7.52532	15.23	3	4	16.167	19.29	4	7	197	21.4728	7.7085
B1B0X6	Protein Gm15114 OS=Mus musculus GN=Gm15114 PE=4 SV=1 - [B1B0X6_MOUSE]	7.12515	9.47	4	4	35.3389	17.55	8	15	433	50.9585	9.87646
Q8BH80	Vesicle-associated membrane protein, associated protein B and C OS=Mus musculus GN=Vapb PE=1 SV=1 - [Q8BH80_MOUSE]	9.43744	20.58	4	4	14.6861	14.81	4	6	243	26.901	7.78174
Q8C7I4	Protein Apol9b OS=Mus musculus GN=Apol9b PE=2 SV=1 - [Q8C7I4_MOUSE]	9.00814	12.9	3	4	17.0943	13.87	4	5	310	33.3648	6.97607
Q91X76	5'-nucleotidase domain containing 2 OS=Mus musculus GN=Nt5dc2 PE=1 SV=1 - [Q91X76_MOUSE]	4.97951	10	4	4	34.8753	30.77	12	13	390	46.0043	8.27979
B1AT36	26S proteasome non-ATPase regulatory subunit 12 OS=Mus musculus GN=Psmd12 PE=1 SV=1 - [B1AT36_MOUSE]	9.89262	6.42	3	4	13.9316	12.16	5	5	436	50.5372	7.35693
A2A547	Ribosomal protein L19 OS=Mus musculus GN=Rpl19 PE=1 SV=1 - [A2A547_MOUSE]	7.63037	14.43	3	4	15.1341	19.59	6	7	194	23.2332	11.4731
D3Z1T4	Guanine nucleotide-binding protein G(I)/G(S)/G(T) subunit beta-2 (Fragment) OS=Mus musculus GN=Gnb2 PE=1 SV=1 - [D3Z1T4_MOUSE]	1.91412	17.02	3	4	29.7336	37.23	6	11	188	20.7723	7.69385
D3YZ57	Tyrosine-protein kinase OS=Mus musculus GN=Fyn PE=1 SV=1 - [D3YZ57_MOUSE]	8.20507	5.39	3	4	13.7888	9.54	5	6	482	54.3921	6.22705
F6RJ39	Apoptotic chromatin condensation inducer in the nucleus (Fragment) OS=Mus musculus GN=Acin1 PE=1 SV=1 - [F6RJ39_MOUSE]	8.93936	3.14	4	4	55.5755	15.09	16	21	1272	143.565	5.74463
F7BJK1	Protein Pcdh1 (Fragment) OS=Mus musculus GN=Pcdh1 PE=1 SV=1 - [F7BJK1_MOUSE]	4.33328	4.55	4	4	57.5548	16.34	15	20	1077	116.448	5.08447
F8WIT2	Annexin OS=Mus musculus GN=Anxa6 PE=1 SV=1 - [F8WIT2_MOUSE]	9.08078	6.3	4	4	85.6086	33.88	20	30	667	75.241	5.5542
E9Q4G8	CD166 antigen OS=Mus musculus GN=Alcam PE=1 SV=1 - [E9Q4G8_MOUSE]	11.1809	9.73	4	4	56.5826	28.83	13	18	555	61.8614	6.06201
E9Q1T9	Exportin-2 OS=Mus musculus GN=Cse1l PE=1 SV=1 - [E9Q1T9_MOUSE]	9.10151	5.25	4	4	28.0275	13.22	11	11	915	103.823	6.04932
E9Q3G8	Protein Nup153 OS=Mus musculus GN=Nup153 PE=1 SV=1 - [E9Q3G8_MOUSE]	6.54805	3.28	4	4	25.1693	10.26	10	10	1462	151.914	8.83643
D3Z7C8	Branched-chain-amino-acid aminotransferase OS=Mus musculus GN=Bcat2 PE=1 SV=1 - [D3Z7C8_MOUSE]	9.79831	7.99	3	4	35.4501	26.29	8	12	388	43.4655	8.42627
D6RH49	40S ribosomal protein S27 OS=Mus musculus GN=Rps27l PE=1 SV=1 - [D6RH49_MOUSE]	5.54361	33.77	3	4	20.2506	33.77	3	7	77	8.61345	8.83643
F6YVP7	Protein Gm10260 OS=Mus musculus GN=Gm10260 PE=3 SV=2 - [F6YVP7_MOUSE]	10.8484	21.71	4	4	31.9229	41.45	9	13	152	17.6608	10.7407
E9QL31	Disabled homolog 2 OS=Mus musculus GN=Dab2 PE=1 SV=1 - [E9QL31_MOUSE]	9.71032	5.77	3	4	35.0416	18.79	9	12	745	79.944	6.50732
J3QP71	Basigin (Fragment) OS=Mus musculus GN=Bsg PE=1 SV=1 - [J3QP71_MOUSE]	9.85078	17.77	4	4	23.0802	24.87	5	8	197	21.6987	6.20166
P46660	Alpha-internexin OS=Mus musculus GN=Ina PE=1 SV=3 - [AINX_MOUSE]	9.75362	4.19	3	4	42.3445	2.4	2	16	501	55.3493	5.40186
Q9Z1J3-2	Isoform Cytoplasmic of Cysteine desulfurase, mitochondrial OS=Mus musculus GN=Nfs1 - [NFS1_MOUSE]	8.64528	12.09	4	4	17.0831	19.9	7	7	397	43.9444	7.10791
Q921T2	Torsin-1A-interacting protein 1 OS=Mus musculus GN=Tor1aip1 PE=1 SV=3 - [TOIP1_MOUSE]	12.837	9.24	4	4	48.496	26.05	9	18	595	66.7405	7.04932
B9EJ54	MCG21756, isoform CRA_b OS=Mus musculus GN=Nup205 PE=1 SV=1 - [B9EJ54_MOUSE]	9.04661	1.89	3	4	22.1402	5.68	8	8	2008	227.321	6.34131
P61205	ADP-ribosylation factor 3 OS=Mus musculus GN=Arf3 PE=2 SV=2 - [ARF3_MOUSE]	4.46692	11.6	2	3	23.8239	48.07	6	9	181	20.5877	7.43018
P59999	Actin-related protein 2/3 complex subunit 4 OS=Mus musculus GN=Arpc4 PE=1 SV=3 - [ARPC4_MOUSE]	6.48843	17.86	3	3	11.5213	19.64	4	6	168	19.6543	8.42627
P61021	Ras-related protein Rab-5B OS=Mus musculus GN=Rab5b PE=1 SV=1 - [RAB5B_MOUSE]	7.15265	9.77	2	3	18.6401	21.86	4	7	215	23.6919	8.1333
Q60972	Histone-binding protein RBBP4 OS=Mus musculus GN=Rbbp4 PE=1 SV=5 - [RBBP4_MOUSE]	6.02515	6.59	3	3	19.3126	17.65	7	7	425	47.6261	4.89404
P62751	60S ribosomal protein L23a OS=Mus musculus GN=Rpl23a PE=1 SV=1 - [RL23A_MOUSE]	5.88018	13.46	2	3	38.7023	37.18	8	13	156	17.6841	10.4478
P61358	60S ribosomal protein L27 OS=Mus musculus GN=Rpl27 PE=1 SV=2 - [RL27_MOUSE]	2.46783	20.59	3	3	17.8414	49.26	6	10	136	15.7877	10.5649
P60867	40S ribosomal protein S20 OS=Mus musculus GN=Rps20 PE=1 SV=1 - [RS20_MOUSE]	10.2138	22.69	3	3	14.1406	22.69	3	5	119	13.3643	9.93506
P62852	40S ribosomal protein S25 OS=Mus musculus GN=Rps25 PE=1 SV=1 - [RS25_MOUSE]	1.62517	20.8	3	3	7.04797	15.2	2	3	125	13.7337	10.1108
O08599	Syntaxin-binding protein 1 OS=Mus musculus GN=Stxbp1 PE=1 SV=2 - [STXB1_MOUSE]	7.71934	5.22	3	3	20.9562	13.13	7	7	594	67.5259	6.96143
Q6ZWX6	Eukaryotic translation initiation factor 2 subunit 1 OS=Mus musculus GN=Eif2s1 PE=1 SV=3 - [IF2A_MOUSE]	5.35577	9.52	3	3	14.0641	19.68	6	6	315	36.0854	5.08447
P67984	60S ribosomal protein L22 OS=Mus musculus GN=Rpl22 PE=1 SV=2 - [RL22_MOUSE]	7.92996	28.91	3	3	15.8216	28.91	4	6	128	14.7498	9.18799
P61750	ADP-ribosylation factor 4 OS=Mus musculus GN=Arf4 PE=1 SV=2 - [ARF4_MOUSE]	7.09987	11.67	2	3	15.0537	28.33	3	5	180	20.3836	7.13721
P47754	F-actin-capping protein subunit alpha-2 OS=Mus musculus GN=Capza2 PE=1 SV=3 - [CAZA2_MOUSE]	7.51096	12.59	3	3	47.7296	33.22	6	18	286	32.9466	5.84619
P63037	DnaJ homolog subfamily A member 1 OS=Mus musculus GN=Dnaja1 PE=1 SV=1 - [DNJA1_MOUSE]	9.75697	11.84	3	3	25.4084	27.2	6	8	397	44.8395	7.07861
O55222	Integrin-linked protein kinase OS=Mus musculus GN=Ilk PE=1 SV=2 - [ILK_MOUSE]	7.27301	6.19	3	3	23.4082	17.92	7	8	452	51.3399	8.07471
Q61686	Chromobox protein homolog 5 OS=Mus musculus GN=Cbx5 PE=1 SV=1 - [CBX5_MOUSE]	6.44801	10.99	3	3	9.16387	21.47	4	4	191	22.172	5.85889
P41105	60S ribosomal protein L28 OS=Mus musculus GN=Rpl28 PE=1 SV=2 - [RL28_MOUSE]	7.92062	21.17	3	3	8.26031	21.17	2	3	137	15.7237	12.0151
Q9ET30	Transmembrane 9 superfamily member 3 OS=Mus musculus GN=Tm9sf3 PE=1 SV=1 - [TM9S3_MOUSE]	5.53773	4.09	3	3	42.0101	17.04	14	21	587	67.4999	7.21045
Q9D2R0	Acetoacetyl-CoA synthetase OS=Mus musculus GN=Aacs PE=1 SV=1 - [AACS_MOUSE]	3.97742	4.32	3	3	13.6829	8.78	6	6	672	75.1521	6.7124
Q9Z0F8	Disintegrin and metalloproteinase domain-containing protein 17 OS=Mus musculus GN=Adam17 PE=1 SV=3 - [ADA17_MOUSE]	6.80884	4.47	3	3	24.6093	11.85	9	9	827	92.9965	5.93506
Q9QYB5-2	Isoform 1 of Gamma-adducin OS=Mus musculus GN=Add3 - [ADDG_MOUSE]	6.81212	4.6	3	3	38.6716	17.95	10	13	674	75.3591	6.34131
Q61578	NADPH:adrenodoxin oxidoreductase, mitochondrial OS=Mus musculus GN=Fdxr PE=1 SV=1 - [ADRO_MOUSE]	4.01121	5.06	3	3	24.0289	23.68	8	9	494	54.1684	8.66064
Q920A7	AFG3-like protein 1 OS=Mus musculus GN=Afg3l1 PE=1 SV=2 - [AFG31_MOUSE]	7.26222	3.8	3	3	17.2998	9.25	7	7	789	86.9918	8.85107
O08715-2	Isoform 1 of A-kinase anchor protein 1, mitochondrial OS=Mus musculus GN=Akap1 - [AKAP1_MOUSE]	4.45902	6.43	3	3	17.9788	13.79	5	7	544	57.6446	4.94482
Q9DBF1-2	Isoform 2 of Alpha-aminoadipic semialdehyde dehydrogenase OS=Mus musculus GN=Aldh7a1 - [AL7A1_MOUSE]	9.09083	6.07	3	3	34.0907	24.85	10	13	511	55.6096	6.40479
P05064	Fructose-bisphosphate aldolase A OS=Mus musculus GN=Aldoa PE=1 SV=2 - [ALDOA_MOUSE]	9.07255	7.97	3	3	51.9588	43.68	13	18	364	39.3313	8.08936
Q07076	Annexin A7 OS=Mus musculus GN=Anxa7 PE=1 SV=2 - [ANXA7_MOUSE]	7.81319	7.34	3	3	13.4693	11.23	4	5	463	49.8933	6.17627
O35841	Apoptosis inhibitor 5 OS=Mus musculus GN=Api5 PE=1 SV=2 - [API5_MOUSE]	5.06904	6.35	3	3	18.8011	13.69	6	7	504	56.7498	5.92236
Q9WV32	Actin-related protein 2/3 complex subunit 1B OS=Mus musculus GN=Arpc1b PE=1 SV=4 - [ARC1B_MOUSE]	12.0752	8.33	2	3	34.5822	22.58	9	11	372	41.0375	8.35303
Q61210	Rho guanine nucleotide exchange factor 1 OS=Mus musculus GN=Arhgef1 PE=1 SV=2 - [ARHG1_MOUSE]	6.99407	4.02	3	3	75.1745	31.52	21	27	920	102.741	5.60498
P97370	Sodium/potassium-transporting ATPase subunit beta-3 OS=Mus musculus GN=Atp1b3 PE=1 SV=1 - [AT1B3_MOUSE]	2.11385	5.76	2	3	27.2317	16.91	7	10	278	31.7552	8.51416
Q06185	ATP synthase subunit e, mitochondrial OS=Mus musculus GN=Atp5i PE=1 SV=2 - [ATP5I_MOUSE]	7.36416	21.13	2	3	13.8778	21.13	2	4	71	8.23047	9.34912
Q9D3D9	ATP synthase subunit delta, mitochondrial OS=Mus musculus GN=Atp5d PE=1 SV=1 - [ATPD_MOUSE]	7.19061	13.69	2	3	12.5238	16.67	3	4	168	17.5891	5.08447
Q8BKX1	Brain-specific angiogenesis inhibitor 1-associated protein 2 OS=Mus musculus GN=Baiap2 PE=1 SV=2 - [BAIP2_MOUSE]	7.6537	6.36	3	3	43.8667	38.5	13	17	535	59.1999	9.0415
Q8R464	Cell adhesion molecule 4 OS=Mus musculus GN=Cadm4 PE=1 SV=1 - [CADM4_MOUSE]	7.08098	6.44	2	3	28.1848	17.53	4	8	388	42.6968	6.30322
P06797	Cathepsin L1 OS=Mus musculus GN=Ctsl PE=1 SV=2 - [CATL1_MOUSE]	5.2476	10.78	3	3	14.4481	18.26	5	6	334	37.523	6.82959
Q00493	Carboxypeptidase E OS=Mus musculus GN=Cpe PE=1 SV=2 - [CBPE_MOUSE]	7.50795	6.72	3	3	23.2825	20.17	8	8	476	53.2223	5.18604
P23198	Chromobox protein homolog 3 OS=Mus musculus GN=Cbx3 PE=1 SV=2 - [CBX3_MOUSE]	11.8545	23.5	3	3	21.4577	29.51	4	6	183	20.8423	5.22412
Q61735	Leukocyte surface antigen CD47 OS=Mus musculus GN=Cd47 PE=1 SV=2 - [CD47_MOUSE]	8.69965	8.91	2	3	30.008	11.88	3	10	303	33.0758	8.63135
A2AGT5-2	Isoform 2 of Cytoskeleton-associated protein 5 OS=Mus musculus GN=Ckap5 - [CKAP5_MOUSE]	7.25705	1.83	3	3	71.5543	17.44	25	26	1972	218.568	8.20654
Q8VBZ3	Cleft lip and palate transmembrane protein 1 homolog OS=Mus musculus GN=Clptm1 PE=1 SV=1 - [CLPT1_MOUSE]	10.445	9.04	3	3	50.777	16.27	7	16	664	75.2429	6.30322
Q9CPQ1	Cytochrome c oxidase subunit 6C OS=Mus musculus GN=Cox6c PE=1 SV=3 - [COX6C_MOUSE]	4.23556	36.84	3	3					76	8.46351	10.1401
P52825	Carnitine O-palmitoyltransferase 2, mitochondrial OS=Mus musculus GN=Cpt2 PE=1 SV=2 - [CPT2_MOUSE]	8.20545	5.17	3	3	42.4288	23.71	12	19	658	73.9336	8.36768
Q61301-2	Isoform 2 of Catenin alpha-2 OS=Mus musculus GN=Ctnna2 - [CTNA2_MOUSE]	6.88191	4.75	3	3	41.7912	12.71	10	14	905	100.357	5.96045
Q9CWS0	N(G),N(G)-dimethylarginine dimethylaminohydrolase 1 OS=Mus musculus GN=Ddah1 PE=1 SV=3 - [DDAH1_MOUSE]	5.676	9.82	3	3					285	31.3609	5.97314
Q91WN1	DnaJ homolog subfamily C member 9 OS=Mus musculus GN=Dnajc9 PE=1 SV=2 - [DNJC9_MOUSE]	7.31757	12.74	3	3	16.7605	22.78	6	6	259	30.0403	5.93506
Q9WUR2-2	Isoform 2 of Enoyl-CoA delta isomerase 2, mitochondrial OS=Mus musculus GN=Eci2 - [ECI2_MOUSE]	11.6234	12.85	3	3	29.651	20.11	7	10	358	39.478	8.42627
Q01279	Epidermal growth factor receptor OS=Mus musculus GN=Egfr PE=1 SV=1 - [EGFR_MOUSE]	7.2031	2.98	3	3	49.8138	15.04	15	17	1210	134.766	6.85889
Q8JZQ9	Eukaryotic translation initiation factor 3 subunit B OS=Mus musculus GN=Eif3b PE=1 SV=1 - [EIF3B_MOUSE]	4.32884	4.23	2	3	37.9456	18.8	9	12	803	91.3131	5.021
Q8QZY1	Eukaryotic translation initiation factor 3 subunit L OS=Mus musculus GN=Eif3l PE=1 SV=1 - [EIF3L_MOUSE]	5.86341	5.85	3	3	28.1972	20.92	11	12	564	66.5703	6.44287
Q60902-2	Isoform 2 of Epidermal growth factor receptor substrate 15-like 1 OS=Mus musculus GN=Eps15l1 - [EP15R_MOUSE]	5.68484	5.74	3	3	52.7625	21.37	16	19	819	89.6729	5.18604
P54754	Ephrin type-B receptor 3 OS=Mus musculus GN=Ephb3 PE=1 SV=2 - [EPHB3_MOUSE]	5.04376	3.22	3	3	17.6101	8.16	7	7	993	109.592	6.27783
Q8R180	ERO1-like protein alpha OS=Mus musculus GN=Ero1a PE=1 SV=2 - [ERO1A_MOUSE]	7.94315	4.31	2	3	22.0725	14.01	7	8	464	54.0502	6.53662
Q3TZZ7	Extended synaptotagmin-2 OS=Mus musculus GN=Esyt2 PE=1 SV=1 - [ESYT2_MOUSE]	8.09234	4.14	3	3	65.6438	22.72	15	23	845	94.0806	7.75244
Q6PGF7	Exocyst complex component 8 OS=Mus musculus GN=Exoc8 PE=1 SV=1 - [EXOC8_MOUSE]	10.1617	7.26	3	3	19.576	12.71	7	7	716	80.9842	5.40186
Q8R3F5	Malonyl-CoA-acyl carrier protein transacylase, mitochondrial OS=Mus musculus GN=Mcat PE=1 SV=3 - [FABD_MOUSE]	8.78291	6.04	2	3	8.49755	6.04	2	3	381	41.9011	8.104
Q80W54	CAAX prenyl protease 1 homolog OS=Mus musculus GN=Zmpste24 PE=1 SV=2 - [FACE1_MOUSE]	6.84804	5.05	2	3	16.3342	12.84	7	7	475	54.6994	6.94678
Q922J9	Fatty acyl-CoA reductase 1 OS=Mus musculus GN=Far1 PE=1 SV=1 - [FACR1_MOUSE]	4.92426	6.41	3	3	25.6593	22.52	9	10	515	59.3967	9.18799
Q8CIB5	Fermitin family homolog 2 OS=Mus musculus GN=Fermt2 PE=1 SV=1 - [FERM2_MOUSE]	4.62695	5	3	3	13.9778	7.65	5	6	680	77.7505	6.69775
P16092-6	Isoform 6 of Fibroblast growth factor receptor 1 OS=Mus musculus GN=Fgfr1 - [FGFR1_MOUSE]	7.17711	2.56	2	3	17.391	5.24	4	6	820	91.61	6.21436
O35465	Peptidyl-prolyl cis-trans isomerase FKBP8 OS=Mus musculus GN=Fkbp8 PE=1 SV=2 - [FKBP8_MOUSE]	8.36058	9.7	3	3	34.6312	21.64	6	11	402	43.5013	5.16064
Q9JJ28	Protein flightless-1 homolog OS=Mus musculus GN=Flii PE=1 SV=1 - [FLII_MOUSE]	7.83899	2.75	3	3	15.1848	6.22	5	5	1271	144.712	6.06201
Q920E5	Farnesyl pyrophosphate synthase OS=Mus musculus GN=Fdps PE=1 SV=1 - [FPPS_MOUSE]	8.65667	8.5	3	3	24.6659	17.85	5	8	353	40.5557	5.65576
Q00612	Glucose-6-phosphate 1-dehydrogenase X OS=Mus musculus GN=G6pdx PE=1 SV=3 - [G6PD1_MOUSE]	6.78323	7.38	3	3	28.9454	24.85	12	13	515	59.2248	6.49365
Q6PB93	Polypeptide N-acetylgalactosaminyltransferase 2 OS=Mus musculus GN=Galnt2 PE=1 SV=1 - [GALT2_MOUSE]	4.94331	5.96	3	3	120.625	37.37	19	40	570	64.4735	8.52881
Q9QYE6	Golgin subfamily A member 5 OS=Mus musculus GN=Golga5 PE=1 SV=2 - [GOGA5_MOUSE]	7.34295	4.66	3	3	133.312	61.04	34	50	729	82.3176	6.22705
Q99LP6	GrpE protein homolog 1, mitochondrial OS=Mus musculus GN=Grpel1 PE=1 SV=1 - [GRPE1_MOUSE]	4.57228	15.21	3	3	26.914	40.09	7	9	217	24.2919	8.38232
Q3THK7	GMP synthase [glutamine-hydrolyzing] OS=Mus musculus GN=Gmps PE=1 SV=2 - [GUAA_MOUSE]	6.52938	4.33	3	3	20.6607	16.45	9	9	693	76.6749	6.72705
P43275	Histone H1.1 OS=Mus musculus GN=Hist1h1a PE=1 SV=2 - [H11_MOUSE]	7.84055	11.74	3	3	28.1844	27.7	6	10	213	21.7719	10.9312
P22315	Ferrochelatase, mitochondrial OS=Mus musculus GN=Fech PE=1 SV=2 - [HEMH_MOUSE]	6.75581	8.33	3	3	15.3161	11.43	4	5	420	47.1002	8.90967
Q8QZS1	3-hydroxyisobutyryl-CoA hydrolase, mitochondrial OS=Mus musculus GN=Hibch PE=1 SV=1 - [HIBCH_MOUSE]	6.99516	8.31	3	3	26.6421	23.64	9	10	385	43.0102	8.06006
Q9Z130	Heterogeneous nuclear ribonucleoprotein D-like OS=Mus musculus GN=Hnrnpdl PE=1 SV=1 - [HNRDL_MOUSE]	6.29158	9.3	3	3	10.0025	14.62	5	6	301	33.5381	7.31299
Q08619	Interferon-activable protein 205-B OS=Mus musculus GN=Ifi205b PE=1 SV=2 - [IFI5B_MOUSE]	8.59253	10.12	3	3	38.9998	21.65	7	17	425	46.9476	8.00146
Q8BKC5	Importin-5 OS=Mus musculus GN=Ipo5 PE=1 SV=3 - [IPO5_MOUSE]	7.12532	1.91	3	3	44.2122	17.59	15	16	1097	123.511	4.93213
O54890	Integrin beta-3 OS=Mus musculus GN=Itgb3 PE=1 SV=2 - [ITB3_MOUSE]	9.78902	4.96	3	3	33.9669	9.02	7	14	787	86.6813	5.23682
Q60749	KH domain-containing, RNA-binding, signal transduction-associated protein 1 OS=Mus musculus GN=Khdrbs1 PE=1 SV=2 - [KHDR1_MOUSE]	4.07667	4.51	3	3	18.8296	13.32	5	6	443	48.3404	8.71924
P02469	Laminin subunit beta-1 OS=Mus musculus GN=Lamb1 PE=1 SV=3 - [LAMB1_MOUSE]	3.15689	2.02	3	3	89.5714	16.18	25	29	1786	196.961	4.94482
Q07797	Galectin-3-binding protein OS=Mus musculus GN=Lgals3bp PE=1 SV=1 - [LG3BP_MOUSE]	7.41495	5.55	3	3	57.491	18.37	8	16	577	64.4496	5.13525
P70193	Leucine-rich repeats and immunoglobulin-like domains protein 1 OS=Mus musculus GN=Lrig1 PE=2 SV=2 - [LRIG1_MOUSE]	5.67516	2.47	3	3	32.9599	13.11	11	13	1091	119.081	6.85889
P70699	Lysosomal alpha-glucosidase OS=Mus musculus GN=Gaa PE=1 SV=2 - [LYAG_MOUSE]	7.70218	3.88	3	3	64.1336	20.78	16	22	953	106.18	5.8335
Q99MR8	Methylcrotonoyl-CoA carboxylase subunit alpha, mitochondrial OS=Mus musculus GN=Mccc1 PE=1 SV=2 - [MCCA_MOUSE]	7.81818	6.56	3	3	63.0351	27.2	16	23	717	79.2934	7.82568
P97310	DNA replication licensing factor MCM2 OS=Mus musculus GN=Mcm2 PE=1 SV=3 - [MCM2_MOUSE]	7.63482	3.87	3	3	27.3016	12.61	8	9	904	102.013	5.71924
Q5PSV9	Mediator of DNA damage checkpoint protein 1 OS=Mus musculus GN=Mdc1 PE=1 SV=1 - [MDC1_MOUSE]	8.85645	3.87	3	3	23.596	9.9	9	9	1707	184.558	5.18604
P21956-2	Isoform 2 of Lactadherin OS=Mus musculus GN=Mfge8 - [MFGM_MOUSE]	5.33979	8.45	3	3	42.2722	33.1	12	15	426	47.1388	7.04932
Q7TT50	Serine/threonine-protein kinase MRCK beta OS=Mus musculus GN=Cdc42bpb PE=1 SV=2 - [MRCKB_MOUSE]	3.92507	2.1	3	3	44.7258	11.97	18	20	1713	194.63	6.45557
O35379	Multidrug resistance-associated protein 1 OS=Mus musculus GN=Abcc1 PE=1 SV=1 - [MRP1_MOUSE]	1.96501	1.96	3	3	33.4708	13.15	14	14	1528	171.075	7.35693
Q9R190	Metastasis-associated protein MTA2 OS=Mus musculus GN=Mta2 PE=1 SV=1 - [MTA2_MOUSE]	6.83925	5.09	3	3	44.3454	27.1	12	15	668	74.9827	9.67139
Q9CQ65	S-methyl-5'-thioadenosine phosphorylase OS=Mus musculus GN=Mtap PE=1 SV=1 - [MTAP_MOUSE]	7.25249	12.37	3	3	9.48076	16.96	3	3	283	31.0417	7.13721
Q9QZ23	NFU1 iron-sulfur cluster scaffold homolog, mitochondrial OS=Mus musculus GN=Nfu1 PE=1 SV=2 - [NFU1_MOUSE]	7.74159	14.9	3	3	15.4328	18.04	5	6	255	28.5494	5.03369
Q8R5K4-2	Isoform 2 of Nucleolar protein 6 OS=Mus musculus GN=Nol6 - [NOL6_MOUSE]	7.66737	3.1	3	3	7.11064	2.72	2	2	1065	119.443	7.07861
P28656	Nucleosome assembly protein 1-like 1 OS=Mus musculus GN=Nap1l1 PE=1 SV=2 - [NP1L1_MOUSE]	7.30384	6.91	2	3	20.3923	13.3	7	9	391	45.3169	4.4624
Q8R0G9	Nuclear pore complex protein Nup133 OS=Mus musculus GN=Nup133 PE=1 SV=2 - [NU133_MOUSE]	6.64978	3.03	3	3	41.9252	17.92	14	14	1155	128.539	5.19873
P81117	Nucleobindin-2 OS=Mus musculus GN=Nucb2 PE=1 SV=2 - [NUCB2_MOUSE]	6.84045	7.38	3	3	83.63	43.33	17	29	420	50.2732	5.14795
Q9JIH2	Nuclear pore complex protein Nup50 OS=Mus musculus GN=Nup50 PE=1 SV=3 - [NUP50_MOUSE]	3.87926	10.3	2	3	9.86824	11.59	4	4	466	49.4546	6.23975
Q8BKZ9	Pyruvate dehydrogenase protein X component, mitochondrial OS=Mus musculus GN=Pdhx PE=1 SV=1 - [ODPX_MOUSE]	6.67013	4.59	2	3	15.6925	15.37	6	8	501	53.9652	7.75244
Q922Q4	Pyrroline-5-carboxylate reductase 2 OS=Mus musculus GN=Pycr2 PE=1 SV=1 - [P5CR2_MOUSE]	7.27954	9.06	2	3	34.1858	24.38	8	11	320	33.6376	7.76709
Q9WVE8	Protein kinase C and casein kinase substrate in neurons protein 2 OS=Mus musculus GN=Pacsin2 PE=1 SV=1 - [PACN2_MOUSE]	4.98996	5.97	3	3	25.3247	19.14	8	9	486	55.7982	5.19873
Q8BZ20	Poly [ADP-ribose] polymerase 12 OS=Mus musculus GN=Parp12 PE=1 SV=3 - [PAR12_MOUSE]	6.32003	3.94	3	3	21.7113	13.5	9	9	711	79.8656	8.54346
Q8CAS9-2	Isoform 2 of Poly [ADP-ribose] polymerase 9 OS=Mus musculus GN=Parp9 - [PARP9_MOUSE]	8.19269	4.22	3	3	26.956	14.94	9	10	830	92.61	6.75635
Q61398	Procollagen C-endopeptidase enhancer 1 OS=Mus musculus GN=Pcolce PE=1 SV=2 - [PCOC1_MOUSE]	8.6869	7.05	3	3	41.9331	22.86	10	15	468	50.1361	8.41162
Q3TJD7	PDZ and LIM domain protein 7 OS=Mus musculus GN=Pdlim7 PE=1 SV=1 - [PDLI7_MOUSE]	5.09737	8.53	3	3	15.0967	14.66	5	6	457	50.0867	8.47021
P28654	Decorin OS=Mus musculus GN=Dcn PE=1 SV=1 - [PGS2_MOUSE]	8.48052	7.91	2	3	31.6388	18.64	8	12	354	39.7839	8.67529
Q91YR7	Pre-mRNA-processing factor 6 OS=Mus musculus GN=Prpf6 PE=1 SV=1 - [PRP6_MOUSE]	6.95516	3.4	3	3	12.5513	6.27	6	6	941	106.655	8.08936
Q8BG32	26S proteasome non-ATPase regulatory subunit 11 OS=Mus musculus GN=Psmd11 PE=1 SV=3 - [PSD11_MOUSE]	3.6528	5.21	3	3	27.5347	27.01	10	11	422	47.407	6.48096
Q14C51	Pentatricopeptide repeat domain-containing protein 3, mitochondrial OS=Mus musculus GN=Ptcd3 PE=1 SV=2 - [PTCD3_MOUSE]	5.73546	4.67	3	3	18.4821	9.34	6	7	685	77.7468	5.88428
Q9DCL9	Multifunctional protein ADE2 OS=Mus musculus GN=Paics PE=1 SV=4 - [PUR6_MOUSE]	7.7002	8.71	3	3	27.2136	16.71	6	9	425	46.9761	7.2251
Q9CWJ9	Bifunctional purine biosynthesis protein PURH OS=Mus musculus GN=Atic PE=1 SV=2 - [PUR9_MOUSE]	7.7421	6.76	3	3	29.573	22.97	10	11	592	64.1771	6.75635
P46061	Ran GTPase-activating protein 1 OS=Mus musculus GN=Rangap1 PE=1 SV=2 - [RAGP1_MOUSE]	6.99243	5.6	3	3	16.8615	10.87	6	6	589	63.4914	4.67822
Q9JIW9	Ras-related protein Ral-B OS=Mus musculus GN=Ralb PE=1 SV=1 - [RALB_MOUSE]	6.90505	13.11	2	3	32.2424	26.7	6	12	206	23.3349	6.62451
P32883-2	Isoform 2B of GTPase KRas OS=Mus musculus GN=Kras - [RASK_MOUSE]	9.98493	19.68	2	3	8.24655	18.62	3	3	188	21.4689	8.11865
Q05186	Reticulocalbin-1 OS=Mus musculus GN=Rcn1 PE=1 SV=1 - [RCN1_MOUSE]	7.24758	10.15	3	3	49.4539	43.69	11	16	325	38.0896	4.84326
Q5FWK3	Rho GTPase-activating protein 1 OS=Mus musculus GN=Arhgap1 PE=1 SV=1 - [RHG01_MOUSE]	8.17831	9.57	3	3	27.3324	20.05	7	9	439	50.3791	6.44287
P35979	60S ribosomal protein L12 OS=Mus musculus GN=Rpl12 PE=1 SV=2 - [RL12_MOUSE]	8.17413	15.15	2	3	40.306	24.24	3	14	165	17.7935	9.42236
P19253	60S ribosomal protein L13a OS=Mus musculus GN=Rpl13a PE=1 SV=4 - [RL13A_MOUSE]	5.80531	9.36	2	3	28.2146	36.45	10	12	203	23.4493	11.019
Q9CXW2	28S ribosomal protein S22, mitochondrial OS=Mus musculus GN=Mrps22 PE=1 SV=1 - [RT22_MOUSE]	7.36711	8.64	3	3	27.8655	21.17	8	10	359	41.1665	8.55811
Q8CFE6	Sodium-coupled neutral amino acid transporter 2 OS=Mus musculus GN=Slc38a2 PE=1 SV=1 - [S38A2_MOUSE]	7.85325	12.3	3	3	30.6838	14.09	5	12	504	55.4672	7.94287
Q8R1S9	Sodium-coupled neutral amino acid transporter 4 OS=Mus musculus GN=Slc38a4 PE=1 SV=1 - [S38A4_MOUSE]	5.4421	6.58	3	3	30.6744	10.05	5	12	547	60.4242	6.46826
Q8CH25-2	Isoform 2 of SAFB-like transcription modulator OS=Mus musculus GN=Sltm - [SLTM_MOUSE]	6.29942	4.24	3	3	30.209	9.97	8	12	1013	115.111	8.04541
Q60854	Serpin B6 OS=Mus musculus GN=Serpinb6 PE=1 SV=1 - [SPB6_MOUSE]	6.84791	7.14	3	3	5.72762	6.61	2	2	378	42.5712	5.74463
Q9R112	Sulfide:quinone oxidoreductase, mitochondrial OS=Mus musculus GN=Sqrdl PE=1 SV=3 - [SQRD_MOUSE]	8.78197	9.11	3	3	14.9971	14.44	5	5	450	50.2499	9.08545
Q99MR6-3	Isoform C of Serrate RNA effector molecule homolog OS=Mus musculus GN=Srrt - [SRRT_MOUSE]	4.69717	3.36	3	3	17.9776	11.23	7	8	864	99.3777	5.92236
Q8BL97-3	Isoform 3 of Serine/arginine-rich splicing factor 7 OS=Mus musculus GN=Srsf7 - [SRSF7_MOUSE]	4.54505	16.56	3	3	12.7793	23.57	5	5	157	17.8789	9.46631
Q62186	Translocon-associated protein subunit delta OS=Mus musculus GN=Ssr4 PE=1 SV=1 - [SSRD_MOUSE]	8.17753	25	3	3	23.6365	31.4	5	8	172	18.9245	5.78271
P46978	Dolichyl-diphosphooligosaccharide--protein glycosyltransferase subunit STT3A OS=Mus musculus GN=Stt3a PE=1 SV=1 - [STT3A_MOUSE]	5.74334	3.55	3	3	23.0532	13.76	12	14	705	80.5449	8.104
P70452	Syntaxin-4 OS=Mus musculus GN=Stx4 PE=1 SV=1 - [STX4_MOUSE]	7.84634	13.76	3	3	30.166	31.21	7	11	298	34.1438	6.13818
Q14CH7	Alanine--tRNA ligase, mitochondrial OS=Mus musculus GN=Aars2 PE=1 SV=1 - [SYAM_MOUSE]	4.05045	3.67	3	3	9.50386	5.31	5	5	980	106.716	6.17627
Q99KK9	Probable histidine--tRNA ligase, mitochondrial OS=Mus musculus GN=Hars2 PE=1 SV=1 - [SYHM_MOUSE]	7.05958	5.54	3	3	16.9055	13.47	7	7	505	56.9488	8.32373
Q9Z1Q9	Valine--tRNA ligase OS=Mus musculus GN=Vars PE=1 SV=1 - [SYVC_MOUSE]	7.56821	2.85	2	3	58.3627	19.56	20	21	1263	140.127	7.76709
Q9WVA4	Transgelin-2 OS=Mus musculus GN=Tagln2 PE=1 SV=4 - [TAGL2_MOUSE]	7.11024	18.59	3	3	38.7046	50.25	9	14	199	22.3812	8.23584
Q8R3N6	THO complex subunit 1 OS=Mus musculus GN=Thoc1 PE=1 SV=1 - [THOC1_MOUSE]	6.28094	5.33	3	3	7.48304	5.63	3	3	657	75.3885	4.97021
Q91ZE0	Trimethyllysine dioxygenase, mitochondrial OS=Mus musculus GN=Tmlhe PE=1 SV=2 - [TMLH_MOUSE]	6.64522	7.36	3	3	6.96113	7.84	4	5	421	49.578	8.25049
Q04750	DNA topoisomerase 1 OS=Mus musculus GN=Top1 PE=1 SV=2 - [TOP1_MOUSE]	4.70747	3.91	3	3	33.6406	13.56	11	13	767	90.8189	9.33447
Q64514	Tripeptidyl-peptidase 2 OS=Mus musculus GN=Tpp2 PE=1 SV=3 - [TPP2_MOUSE]	7.00131	3.33	3	3	88.88	25.36	25	35	1262	139.791	6.58057
Q64514-2	Isoform Short of Tripeptidyl-peptidase 2 OS=Mus musculus GN=Tpp2 - [TPP2_MOUSE]	7.00131	3.36	3	3	97.781	25.78	26	37	1249	138.376	6.37939
Q9CRD2	ER membrane protein complex subunit 2 OS=Mus musculus GN=Emc2 PE=1 SV=1 - [EMC2_MOUSE]	8.48397	11.11	3	3	14.0841	15.49	5	5	297	34.9124	6.81494
Q91YR1	Twinfilin-1 OS=Mus musculus GN=Twf1 PE=1 SV=2 - [TWF1_MOUSE]	6.57722	8	3	3	18.6888	19.43	6	7	350	40.0545	6.66846
Q8CCJ3	E3 UFM1-protein ligase 1 OS=Mus musculus GN=Ufl1 PE=1 SV=2 - [UFL1_MOUSE]	6.18274	3.66	3	3	53.7903	23.83	17	19	793	89.4645	6.66846
P13439	Uridine 5'-monophosphate synthase OS=Mus musculus GN=Umps PE=1 SV=3 - [UMPS_MOUSE]	4.82552	6.65	3	3	10.9933	13.31	5	5	481	52.2593	6.60986
P50516	V-type proton ATPase catalytic subunit A OS=Mus musculus GN=Atp6v1a PE=1 SV=2 - [VATA_MOUSE]	7.0372	4.86	3	3	70.3612	32.25	16	24	617	68.2826	5.57959
Q6P5F9	Exportin-1 OS=Mus musculus GN=Xpo1 PE=1 SV=1 - [XPO1_MOUSE]	8.56388	3.55	3	3	23.0229	8.78	8	9	1071	123.013	6.07471
Q3UF95	Large proline-rich protein BAG6 OS=Mus musculus GN=Bag6 PE=1 SV=1 - [Q3UF95_MOUSE]	7.70893	3.43	2	3	31.5465	11.36	8	12	1136	119.07	5.8208
Q9QZL0	Receptor-interacting serine/threonine-protein kinase 3 OS=Mus musculus GN=Ripk3 PE=1 SV=2 - [RIPK3_MOUSE]	8.62041	10.91	3	3	37.3348	25.1	9	12	486	53.2889	7.53271
Q8K094	Nectin-2 OS=Mus musculus GN=Pvr PE=1 SV=1 - [Q8K094_MOUSE]	10.3681	10.54	3	3	29.9221	18.38	6	9	408	44.6397	8.06006
D3Z0M9	MCG18410, isoform CRA_a OS=Mus musculus GN=Ddx23 PE=1 SV=1 - [D3Z0M9_MOUSE]	4.72054	3.79	3	3	18.4892	13.19	9	9	819	95.4359	9.5835
Q6P5B5	Fragile X mental retardation syndrome-related protein 2 OS=Mus musculus GN=Fxr2 PE=1 SV=1 - [Q6P5B5_MOUSE]	8.83127	7.12	3	3	35.8034	21.07	11	11	674	74.2081	6.22705
D3YYI8	Histone deacetylase OS=Mus musculus GN=Gm10093 PE=3 SV=1 - [D3YYI8_MOUSE]	7.14401	8.92	3	3	13.1492	6.43	2	6	482	55.0126	5.42725
Q922A3	Tars2 protein OS=Mus musculus GN=Tars2 PE=1 SV=1 - [Q922A3_MOUSE]	4.4735	4.3	3	3	8.87074	8.03	5	5	697	78.7915	8.06006
B1ARU1	Microtubule-actin cross-linking factor 1 OS=Mus musculus GN=Macf1 PE=1 SV=1 - [B1ARU1_MOUSE]	5.67701	0.47	3	3	100.549	6.31	32	39	5895	662.873	5.30029
Q3UDD3	Polymerase delta-interacting protein 3 OS=Mus musculus GN=Poldip3 PE=1 SV=1 - [Q3UDD3_MOUSE]	8.67789	12.02	3	3	15.8902	21.23	5	5	391	42.909	9.979
Q8R5L1	Complement component 1 Q subcomponent-binding protein, mitochondrial OS=Mus musculus GN=C1qbp PE=1 SV=1 - [Q8R5L1_MOUSE]	11.2608	12.54	2	3	45.3329	24.37	6	14	279	31.0055	4.86865
Q9CQB4	Cytochrome b-c1 complex subunit 7 OS=Mus musculus GN=Uqcrb PE=1 SV=1 - [Q9CQB4_MOUSE]	8.12771	28.83	3	3	20.0463	58.56	6	8	111	13.5529	9.11475
B1AV09	Protein Luzp4 OS=Mus musculus GN=Luzp4 PE=4 SV=1 - [B1AV09_MOUSE]	3.77172	5.57	3	3	33.7247	15.59	7	13	449	52.8724	10.0962
Q5SVF8	THO complex subunit 5 homolog (Fragment) OS=Mus musculus GN=Thoc5 PE=1 SV=7 - [Q5SVF8_MOUSE]	4.14704	10.63	3	3	4.99335	7.97	2	2	301	34.3705	6.30322
B1AWE0	Clathrin light chain A OS=Mus musculus GN=Clta PE=1 SV=1 - [B1AWE0_MOUSE]	8.19343	17.59	3	3	26.5938	22.69	5	9	216	23.4643	4.50049
Q59IW6	Protein Abi3bp OS=Mus musculus GN=Abi3bp PE=1 SV=1 - [Q59IW6_MOUSE]	6.3979	4.24	3	3	36.0913	13.83	12	15	1179	129.459	9.56885
E9QAS4	Chromodomain-helicase-DNA-binding protein 4 OS=Mus musculus GN=Chd4 PE=1 SV=1 - [E9QAS4_MOUSE]	8.71222	2	3	3	59.4423	11.83	18	20	1902	216.234	5.92236
E9Q5B6	Heterogeneous nuclear ribonucleoprotein D0 (Fragment) OS=Mus musculus GN=Hnrnpd PE=1 SV=1 - [E9Q5B6_MOUSE]	7.06702	31.78	3	3	17.9248	45.79	5	8	107	12.1313	9.12939
E9Q5G3	Kinesin-like protein KIF23 OS=Mus musculus GN=Kif23 PE=1 SV=1 - [KIF23_MOUSE]	9.26011	4.62	3	3	83.8466	26.97	21	31	953	108.707	8.66064
F8VQ93	PH-interacting protein OS=Mus musculus GN=Phip PE=1 SV=1 - [F8VQ93_MOUSE]	8.35444	2.69	3	3	19.8539	5.93	8	8	1821	206.595	8.85107
F8WJK8	Hsc70-interacting protein OS=Mus musculus GN=St13 PE=1 SV=1 - [F8WJK8_MOUSE]	8.24184	10.22	3	3	20.0285	17.96	7	7	362	40.513	5.30029
Q00PI9	Heterogeneous nuclear ribonucleoprotein U-like protein 2 OS=Mus musculus GN=Hnrnpul2 PE=1 SV=2 - [HNRL2_MOUSE]	5.38815	3.62	3	3	43.4641	20.27	13	16	745	84.8878	4.89404
F6SVV1	Protein Gm9493 OS=Mus musculus GN=Gm9493 PE=4 SV=1 - [F6SVV1_MOUSE]	4.32764	14.58	3	3	17.4761	32.81	6	7	192	21.8692	10.0229
D3YX62	Heme oxygenase 2 (Fragment) OS=Mus musculus GN=Hmox2 PE=1 SV=1 - [D3YX62_MOUSE]	7.75695	9.65	2	3	34.2852	45.61	10	11	228	26.3691	5.85889
F6TFN2	Protein Lmo7 (Fragment) OS=Mus musculus GN=Lmo7 PE=1 SV=1 - [F6TFN2_MOUSE]	9.23003	4.71	3	3	61.7824	25.74	21	23	1189	133.868	5.98584
E9PYF4	Protein Lmo7 OS=Mus musculus GN=Lmo7 PE=1 SV=1 - [E9PYF4_MOUSE]	9.23003	3.3	3	3	65.6346	18.72	22	24	1699	192.434	6.25244
E9Q855	Secretory carrier-associated membrane protein 3 OS=Mus musculus GN=Scamp3 PE=1 SV=1 - [E9Q855_MOUSE]	9.92482	15.56	3	3	51.5872	21.9	6	14	315	34.4934	8.1626
E9PZ00	Prosaposin OS=Mus musculus GN=Psap PE=1 SV=1 - [E9PZ00_MOUSE]	8.62562	7.99	3	3	25.7758	9.98	4	8	551	60.6319	5.23682
F8WHP8	ATP synthase subunit f, mitochondrial OS=Mus musculus GN=Atp5j2 PE=1 SV=1 - [F8WHP8_MOUSE]	5.3621	30.26	2	3	9.48475	31.58	3	4	76	8.99962	9.87646
F6QL70	Protein Gm17669 OS=Mus musculus GN=Gm17669 PE=4 SV=1 - [F6QL70_MOUSE]	2.44007	20.78	3	3	6.84293	24.03	3	4	154	16.9557	11.8394
H7BXC3	Triosephosphate isomerase OS=Mus musculus GN=Tpi1 PE=1 SV=1 - [H7BXC3_MOUSE]	5.55608	23.35	3	3	11.5262	23.95	3	4	167	17.9863	5.57959
D3YUT3	40S ribosomal protein S19 (Fragment) OS=Mus musculus GN=Rps19 PE=1 SV=2 - [D3YUT3_MOUSE]	5.96792	21.8	3	3	7.18974	21.8	3	3	133	14.8869	10.3452
S4R2J9	Protein PRRC2C OS=Mus musculus GN=Prrc2c PE=1 SV=1 - [S4R2J9_MOUSE]	8.4535	1.59	3	3	72.0614	11.32	23	28	2765	302.252	9.02686
S4R2B0	RNA-binding protein 25 (Fragment) OS=Mus musculus GN=Rbm25 PE=1 SV=1 - [S4R2B0_MOUSE]	5.01316	4.44	2	3	11.1043	11.62	5	5	585	70.9635	8.07471
A0A0R4J088	Tissue factor OS=Mus musculus GN=F3 PE=1 SV=1 - [A0A0R4J088_MOUSE]	7.73489	13.61	3	3	28.2284	23.47	8	9	294	32.9023	9.31982
A0A0R4J0V5	DNA-directed RNA polymerase OS=Mus musculus GN=Polr2a PE=1 SV=1 - [A0A0R4J0V5_MOUSE]	5.98348	1.45	3	3	27.9504	9.68	14	14	1932	213.346	7.43018
Q9D5T0	ATPase family AAA domain-containing protein 1 OS=Mus musculus GN=Atad1 PE=1 SV=1 - [ATAD1_MOUSE]	0	9.97	2	2	8.25885	9.97	2	3	361	40.718	6.90283
P60766	Cell division control protein 42 homolog OS=Mus musculus GN=Cdc42 PE=1 SV=2 - [CDC42_MOUSE]	5.50299	14.66	2	2	8.36308	10.47	2	2	191	21.245	6.55127
P60229	Eukaryotic translation initiation factor 3 subunit E OS=Mus musculus GN=Eif3e PE=1 SV=1 - [EIF3E_MOUSE]	2.34921	4.49	2	2	24.147	20	8	10	445	52.1874	6.03662
Q9CXY6	Interleukin enhancer-binding factor 2 OS=Mus musculus GN=Ilf2 PE=1 SV=1 - [ILF2_MOUSE]	7.11332	9.49	2	2	21.9644	13.33	5	7	390	43.0352	5.26221
Q3THE2	Myosin regulatory light chain 12B OS=Mus musculus GN=Myl12b PE=1 SV=2 - [ML12B_MOUSE]	4.04615	12.21	2	2	17.9223	23.26	4	7	172	19.7665	4.84326
P62141	Serine/threonine-protein phosphatase PP1-beta catalytic subunit OS=Mus musculus GN=Ppp1cb PE=1 SV=3 - [PP1B_MOUSE]	2.23034	7.95	2	2	12.7213	12.84	4	6	327	37.1626	6.18896
O35593	26S proteasome non-ATPase regulatory subunit 14 OS=Mus musculus GN=Psmd14 PE=1 SV=2 - [PSDE_MOUSE]	2.47875	7.42	2	2	6.97846	13.23	4	4	310	34.5546	6.52197
Q8BHS3	Pre-mRNA-splicing factor RBM22 OS=Mus musculus GN=Rbm22 PE=1 SV=1 - [RBM22_MOUSE]	4.81825	6.19	2	2	7.06274	8.33	3	3	420	46.8654	8.54346
P62862	40S ribosomal protein S30 OS=Mus musculus GN=Fau PE=1 SV=1 - [RS30_MOUSE]	4.39072	18.64	2	2	8.16521	18.64	2	3	59	6.64382	12.147
P62320	Small nuclear ribonucleoprotein Sm D3 OS=Mus musculus GN=Snrpd3 PE=1 SV=1 - [SMD3_MOUSE]	4.35033	15.08	2	2	6.50778	15.08	2	3	126	13.9073	10.3159
Q921L3	Transmembrane and coiled-coil domain-containing protein 1 OS=Mus musculus GN=Tmco1 PE=1 SV=1 - [TMCO1_MOUSE]	3.98443	11.7	2	2	17.4868	19.68	3	5	188	21.1612	9.74463
P84104-2	Isoform Short of Serine/arginine-rich splicing factor 3 OS=Mus musculus GN=Srsf3 - [SRSF3_MOUSE]	4.75794	20.97	2	2	13.4106	30.65	2	5	124	14.1942	10.0815
Q61598	Rab GDP dissociation inhibitor beta OS=Mus musculus GN=Gdi2 PE=1 SV=1 - [GDIB_MOUSE]	5.40004	5.17	2	2	24.8138	13.26	4	8	445	50.5047	6.25244
P54775	26S protease regulatory subunit 6B OS=Mus musculus GN=Psmc4 PE=1 SV=2 - [PRS6B_MOUSE]	2.36162	4.31	2	2	10.7323	12.44	4	4	418	47.3786	5.21143
Q3TWW8	Serine/arginine-rich splicing factor 6 OS=Mus musculus GN=Srsf6 PE=1 SV=1 - [SRSF6_MOUSE]	4.13808	5.31	2	2	4.52636	6.78	3	3	339	39.0021	11.4585
Q9D554	Splicing factor 3A subunit 3 OS=Mus musculus GN=Sf3a3 PE=1 SV=2 - [SF3A3_MOUSE]	6.23849	6.39	2	2	22.3683	16.17	6	7	501	58.8052	5.33838
P42669	Transcriptional activator protein Pur-alpha OS=Mus musculus GN=Pura PE=1 SV=1 - [PURA_MOUSE]	4.0615	9.66	2	2	9.34718	14.02	3	3	321	34.8624	6.44287
Q99L13	3-hydroxyisobutyrate dehydrogenase, mitochondrial OS=Mus musculus GN=Hibadh PE=1 SV=1 - [3HIDH_MOUSE]	5.33433	8.66	2	2	55.7032	40	11	17	335	35.4166	8.1333
Q9DCD0	6-phosphogluconate dehydrogenase, decarboxylating OS=Mus musculus GN=Pgd PE=1 SV=3 - [6PGD_MOUSE]	5.0902	5.8	2	2	12.4666	9.73	4	4	483	53.2131	7.2251
P58742	Aladin OS=Mus musculus GN=Aaas PE=1 SV=1 - [AAAS_MOUSE]	6.63048	6.78	2	2	9.81749	8.24	3	4	546	59.393	6.87354
Q6P542	ATP-binding cassette sub-family F member 1 OS=Mus musculus GN=Abcf1 PE=1 SV=1 - [ABCF1_MOUSE]	3.04273	3.94	2	2	30.5756	17.56	9	11	837	94.8869	6.50732
Q8CBW3-5	Isoform 5 of Abl interactor 1 OS=Mus musculus GN=Abi1 - [ABI1_MOUSE]	4.42446	5.93	2	2	20.2218	18.56	6	7	388	42.5213	6.20166
Q9QYR9	Acyl-coenzyme A thioesterase 2, mitochondrial OS=Mus musculus GN=Acot2 PE=1 SV=2 - [ACOT2_MOUSE]	1.66704	3.97	2	2	12.8197	11.04	4	4	453	49.6257	7.35693
Q9CZW4	Long-chain-fatty-acid--CoA ligase 3 OS=Mus musculus GN=Acsl3 PE=1 SV=2 - [ACSL3_MOUSE]	5.23022	3.61	2	2	63.9446	30.28	17	22	720	80.4405	8.54346
Q61072	Disintegrin and metalloproteinase domain-containing protein 9 OS=Mus musculus GN=Adam9 PE=1 SV=2 - [ADAM9_MOUSE]	6.20456	3.55	2	2	5.8506	3.55	2	2	845	92.0197	7.47412
Q9D0L4	Uncharacterized aarF domain-containing protein kinase 1 OS=Mus musculus GN=Adck1 PE=1 SV=1 - [ADCK1_MOUSE]	5.00138	4.19	2	2	9.94302	6.67	3	3	525	59.6978	8.04541
Q8BK64	Activator of 90 kDa heat shock protein ATPase homolog 1 OS=Mus musculus GN=Ahsa1 PE=1 SV=2 - [AHSA1_MOUSE]	3.98857	3.25	2	2	10.1322	12.13	5	5	338	38.0932	5.52881
Q9JLJ2	4-trimethylaminobutyraldehyde dehydrogenase OS=Mus musculus GN=Aldh9a1 PE=1 SV=1 - [AL9A1_MOUSE]	4.70863	4.45	2	2	34.5752	20.85	9	12	494	53.4801	6.97607
Q9DB25	Dolichyl-phosphate beta-glucosyltransferase OS=Mus musculus GN=Alg5 PE=1 SV=1 - [ALG5_MOUSE]	5.39169	7.72	2	2	14.1175	14.81	4	4	324	36.7672	8.60205
O08739	AMP deaminase 3 OS=Mus musculus GN=Ampd3 PE=1 SV=2 - [AMPD3_MOUSE]	5.64052	3.39	2	2	8.74173	4.7	3	3	766	88.5956	7.32764
Q9CVB6	Actin-related protein 2/3 complex subunit 2 OS=Mus musculus GN=Arpc2 PE=1 SV=3 - [ARPC2_MOUSE]	2.05241	7.67	2	2	20.683	28.67	7	7	300	34.3355	7.35693
Q91YH5	Atlastin-3 OS=Mus musculus GN=Atl3 PE=1 SV=1 - [ATLA3_MOUSE]	6.00404	5.55	2	2	40.7916	30.87	11	18	541	60.5366	6.1001
Q61687	Transcriptional regulator ATRX OS=Mus musculus GN=Atrx PE=1 SV=3 - [ATRX_MOUSE]	4.50949	1.13	2	2	33.2211	5.78	11	13	2476	278.414	6.68311
O08539-2	Isoform 2 of Myc box-dependent-interacting protein 1 OS=Mus musculus GN=Bin1 - [BIN1_MOUSE]	3.80672	7.6	2	2	9.89712	11.98	3	3	434	47.9839	5.14795
O08532-3	Isoform 2C of Voltage-dependent calcium channel subunit alpha-2/delta-1 OS=Mus musculus GN=Cacna2d1 - [CA2D1_MOUSE]	2.46299	1.58	2	2	32.0679	13.35	10	10	1079	121.888	5.17334
O35350	Calpain-1 catalytic subunit OS=Mus musculus GN=Capn1 PE=1 SV=1 - [CAN1_MOUSE]	4.36617	2.81	2	2	14.4513	8.98	6	6	713	82.0543	5.87158
O08529	Calpain-2 catalytic subunit OS=Mus musculus GN=Capn2 PE=1 SV=4 - [CAN2_MOUSE]	3.52898	2.14	2	2	14.5194	8.71	5	6	700	79.8218	4.95752
P40124	Adenylyl cyclase-associated protein 1 OS=Mus musculus GN=Cap1 PE=1 SV=4 - [CAP1_MOUSE]	3.06824	5.49	2	2	56.0739	28.06	10	19	474	51.5324	7.51807
P18242	Cathepsin D OS=Mus musculus GN=Ctsd PE=1 SV=1 - [CATD_MOUSE]	4.735	4.88	2	2	27.3993	18.05	6	9	410	44.925	7.15186
Q9WUU7	Cathepsin Z OS=Mus musculus GN=Ctsz PE=1 SV=1 - [CATZ_MOUSE]	4.55332	7.19	2	2	4.75435	7.19	2	3	306	33.9742	6.59521
Q8R422	CD109 antigen OS=Mus musculus GN=Cd109 PE=1 SV=1 - [CD109_MOUSE]	2.67948	1.39	2	2	93.0822	23.37	25	33	1442	161.557	5.56689
Q61081	Hsp90 co-chaperone Cdc37 OS=Mus musculus GN=Cdc37 PE=1 SV=1 - [CDC37_MOUSE]	7.75652	11.35	2	2	45.9971	30.08	10	17	379	44.5649	5.33838
Q8BT07	Centrosomal protein of 55 kDa OS=Mus musculus GN=Cep55 PE=1 SV=2 - [CEP55_MOUSE]	2.38772	4.33	2	2	17.1594	17.53	7	7	462	53.897	7.94287
Q9D8B3	Charged multivesicular body protein 4b OS=Mus musculus GN=Chmp4b PE=1 SV=2 - [CHM4B_MOUSE]	5.70595	11.16	2	2	9.75586	19.64	3	3	224	24.9206	4.81787
Q99LI2	Chloride channel CLIC-like protein 1 OS=Mus musculus GN=Clcc1 PE=1 SV=1 - [CLCC1_MOUSE]	4.60358	6.12	2	2	20.6567	18.92	7	7	539	60.5822	5.68115
Q9Z1Q5	Chloride intracellular channel protein 1 OS=Mus musculus GN=Clic1 PE=1 SV=3 - [CLIC1_MOUSE]	5.27445	16.18	2	2	9.49591	12.45	2	3	241	26.9957	5.17334
Q60649	Caseinolytic peptidase B protein homolog OS=Mus musculus GN=Clpb PE=1 SV=1 - [CLPB_MOUSE]	2.72738	4.58	2	2	26.4249	16.54	9	10	677	75.9563	8.51416
Q9D1A2	Cytosolic non-specific dipeptidase OS=Mus musculus GN=Cndp2 PE=1 SV=1 - [CNDP2_MOUSE]	4.72485	4.21	2	2	9.41995	8.42	3	3	475	52.7336	5.65576
Q08093	Calponin-2 OS=Mus musculus GN=Cnn2 PE=1 SV=1 - [CNN2_MOUSE]	3.89058	6.23	2	2	2.25564	6.89	2	2	305	33.134	7.62061
Q6ZQ08	CCR4-NOT transcription complex subunit 1 OS=Mus musculus GN=Cnot1 PE=1 SV=2 - [CNOT1_MOUSE]	3.40008	0.84	2	2	25.2281	5.64	12	12	2375	266.637	7.10791
P28481-2	Isoform 3 of Collagen alpha-1(II) chain OS=Mus musculus GN=Col2a1 - [CO2A1_MOUSE]	4.32471	1.87	2	2	6.37672	3.02	3	3	1390	131.779	8.25049
O88207	Collagen alpha-1(V) chain OS=Mus musculus GN=Col5a1 PE=1 SV=2 - [CO5A1_MOUSE]	3.23715	1.52	2	2	53.0543	8.81	11	18	1838	183.564	4.98291
P18760	Cofilin-1 OS=Mus musculus GN=Cfl1 PE=1 SV=3 - [COF1_MOUSE]	5.90529	15.06	2	2	13.6262	27.11	3	5	166	18.5477	8.08936
O55029	Coatomer subunit beta' OS=Mus musculus GN=Copb2 PE=1 SV=2 - [COPB2_MOUSE]	4.53188	2.21	2	2	34.2246	20.77	13	13	905	102.384	5.30029
Q5XJY5	Coatomer subunit delta OS=Mus musculus GN=Arcn1 PE=1 SV=2 - [COPD_MOUSE]	4.68764	4.89	2	2	35.5352	25.05	12	15	511	57.1932	6.21436
P12787	Cytochrome c oxidase subunit 5A, mitochondrial OS=Mus musculus GN=Cox5a PE=1 SV=2 - [COX5A_MOUSE]	6.07576	16.44	2	2	21.1754	28.77	4	7	146	16.0913	6.53662
Q8BIQ5	Cleavage stimulation factor subunit 2 OS=Mus musculus GN=Cstf2 PE=1 SV=2 - [CSTF2_MOUSE]	4.19404	3.45	2	2	16.872	13.79	6	6	580	61.3015	6.82959
Q62165	Dystroglycan OS=Mus musculus GN=Dag1 PE=1 SV=4 - [DAG1_MOUSE]	4.31491	2.58	2	2	20.9107	8.51	7	7	893	96.8444	8.44092
Q8BHC4	Dephospho-CoA kinase domain-containing protein OS=Mus musculus GN=Dcakd PE=1 SV=1 - [DCAKD_MOUSE]	4.33278	9.09	2	2	7.6839	19.05	3	3	231	26.4593	9.5835
Q99LD8	N(G),N(G)-dimethylarginine dimethylaminohydrolase 2 OS=Mus musculus GN=Ddah2 PE=1 SV=1 - [DDAH2_MOUSE]	3.59911	5.61	2	2	13.6967	24.91	4	5	285	29.6273	6.01123
Q91VR5	ATP-dependent RNA helicase DDX1 OS=Mus musculus GN=Ddx1 PE=1 SV=1 - [DDX1_MOUSE]	5.30584	2.43	2	2	22.7417	16.35	8	9	740	82.4478	7.21045
Q9R0P5	Destrin OS=Mus musculus GN=Dstn PE=1 SV=3 - [DEST_MOUSE]	2.69873	10.3	2	2	9.31035	21.82	4	4	165	18.5095	7.97217
Q99L04	Dehydrogenase/reductase SDR family member 1 OS=Mus musculus GN=Dhrs1 PE=1 SV=1 - [DHRS1_MOUSE]	4.88957	6.71	2	2	9.94526	14.38	3	3	313	33.9834	8.35303
Q9QZD8	Mitochondrial dicarboxylate carrier OS=Mus musculus GN=Slc25a10 PE=1 SV=2 - [DIC_MOUSE]	5.52382	12.2	2	2	19.4545	29.27	8	8	287	31.6941	9.31982
Q9DC23	DnaJ homolog subfamily C member 10 OS=Mus musculus GN=Dnajc10 PE=1 SV=2 - [DJC10_MOUSE]	0	2.9	2	2	17.383	10.97	9	11	793	90.5251	6.96143
Q99M87-3	Isoform 3 of DnaJ homolog subfamily A member 3, mitochondrial OS=Mus musculus GN=Dnaja3 - [DNJA3_MOUSE]	6.08732	6.53	2	2	33.6742	28.44	8	12	429	46.8179	9.51025
Q8K1M6-3	Isoform 3 of Dynamin-1-like protein OS=Mus musculus GN=Dnm1l - [DNM1L_MOUSE]	3.9778	4.01	2	2	34.4575	17.31	10	13	699	77.9621	6.81494
P13864	DNA (cytosine-5)-methyltransferase 1 OS=Mus musculus GN=Dnmt1 PE=1 SV=5 - [DNMT1_MOUSE]	2.75008	1.17	2	2	17.1126	6.79	8	8	1620	183.074	7.73779
Q61495	Desmoglein-1-alpha OS=Mus musculus GN=Dsg1a PE=2 SV=2 - [DSG1A_MOUSE]	4.95824	2.27	2	2					1057	114.525	4.89404
O35459	Delta(3,5)-Delta(2,4)-dienoyl-CoA isomerase, mitochondrial OS=Mus musculus GN=Ech1 PE=1 SV=1 - [ECH1_MOUSE]	4.41476	7.03	2	2	34.3468	26.61	7	12	327	36.0952	7.7085
Q9EQP2	EH domain-containing protein 4 OS=Mus musculus GN=Ehd4 PE=1 SV=1 - [EHD4_MOUSE]	5.58526	4.25	2	2	49.0661	26.8	14	19	541	61.4415	6.75635
Q9QZD9	Eukaryotic translation initiation factor 3 subunit I OS=Mus musculus GN=Eif3i PE=1 SV=1 - [EIF3I_MOUSE]	3.8726	5.54	2	2	4.208	6.46	2	2	325	36.4376	5.64307
Q03173-6	Isoform 6 of Protein enabled homolog OS=Mus musculus GN=Enah - [ENAH_MOUSE]	3.71854	6.71	2	2	29.4018	22.29	10	12	507	56.3225	6.34131
Q91X78	Erlin-1 OS=Mus musculus GN=Erlin1 PE=1 SV=1 - [ERLN1_MOUSE]	5.6123	6.94	2	2	19.8347	16.76	5	6	346	38.9122	7.21045
Q3UVK0	Endoplasmic reticulum metallopeptidase 1 OS=Mus musculus GN=Ermp1 PE=1 SV=2 - [ERMP1_MOUSE]	2.4518	2.56	2	2	19.8101	7.35	6	7	898	100.084	7.48877
P57759	Endoplasmic reticulum resident protein 29 OS=Mus musculus GN=Erp29 PE=1 SV=2 - [ERP29_MOUSE]	4.18578	8.4	2	2	33.1094	36.64	9	12	262	28.8051	6.15088
Q9D172	ES1 protein homolog, mitochondrial OS=Mus musculus GN=D10Jhu81e PE=1 SV=1 - [ES1_MOUSE]	1.78041	6.02	2	2	18.2967	22.93	3	6	266	28.0728	8.77783
Q9DCM0	Persulfide dioxygenase ETHE1, mitochondrial OS=Mus musculus GN=Ethe1 PE=1 SV=2 - [ETHE1_MOUSE]	5.44049	12.2	2	2	14.0726	25.2	4	5	254	27.7211	7.2251
Q9D4H1	Exocyst complex component 2 OS=Mus musculus GN=Exoc2 PE=1 SV=1 - [EXOC2_MOUSE]	4.09682	2.6	2	2	24.5224	12.23	8	8	924	103.894	7.18115
Q9D6U8	Protein FAM162A OS=Mus musculus GN=Fam162a PE=1 SV=1 - [F162A_MOUSE]	2.24914	11.61	2	2	18.8062	34.19	6	7	155	17.7134	9.87646
Q9Z0R9	Fatty acid desaturase 2 OS=Mus musculus GN=Fads2 PE=1 SV=1 - [FADS2_MOUSE]	5.41749	4.73	2	2	32.857	22.75	9	11	444	52.3538	8.82178
P30416	Peptidyl-prolyl cis-trans isomerase FKBP4 OS=Mus musculus GN=Fkbp4 PE=1 SV=5 - [FKBP4_MOUSE]	6.10765	5.9	2	2	19.0335	10.48	4	6	458	51.5399	5.71924
Q3UFK8	FERM domain-containing protein 8 OS=Mus musculus GN=Frmd8 PE=1 SV=2 - [FRMD8_MOUSE]	4.4181	5.15	2	2	10.9543	10.94	4	4	466	51.7954	6.44287
Q61584-5	Isoform D of Fragile X mental retardation syndrome-related protein 1 OS=Mus musculus GN=Fxr1 - [FXR1_MOUSE]	3.92894	3.38	2	2	26.8863	20.45	10	10	621	69.6721	6.25244
Q07235	Glia-derived nexin OS=Mus musculus GN=Serpine2 PE=1 SV=2 - [GDN_MOUSE]	4.89018	6.55	2	2	12.2461	14.11	5	5	397	44.1794	9.84717
Q8VD75	Huntingtin-interacting protein 1 OS=Mus musculus GN=Hip1 PE=1 SV=2 - [HIP1_MOUSE]	5.92318	2.33	2	2	81.856	27.31	25	31	1029	115.13	5.42725
P52927	High mobility group protein HMGI-C OS=Mus musculus GN=Hmga2 PE=1 SV=1 - [HMGA2_MOUSE]	6.51749	29.63	2	2	21.0299	21.3	2	8	108	11.8121	10.6235
P38060	Hydroxymethylglutaryl-CoA lyase, mitochondrial OS=Mus musculus GN=Hmgcl PE=1 SV=2 - [HMGCL_MOUSE]	4.04623	5.85	2	2	19.3248	20	4	6	325	34.2167	8.41162
Q8VDM6-2	Isoform 2 of Heterogeneous nuclear ribonucleoprotein U-like protein 1 OS=Mus musculus GN=Hnrnpul1 - [HNRL1_MOUSE]	4.14656	2.77	2	2	28.5334	12.38	9	10	759	84.9932	8.646
Q61699-2	Isoform HSP105-beta of Heat shock protein 105 kDa OS=Mus musculus GN=Hsph1 - [HS105_MOUSE]	4.69132	2.09	2	2	25.446	11.67	8	9	814	91.6392	5.74463
Q61316	Heat shock 70 kDa protein 4 OS=Mus musculus GN=Hspa4 PE=1 SV=1 - [HSP74_MOUSE]	4.29624	2.02	2	2	29.7684	15.7	11	13	841	94.0733	5.23682
Q9D379	Epoxide hydrolase 1 OS=Mus musculus GN=Ephx1 PE=1 SV=2 - [HYEP_MOUSE]	2.5634	5.05	2	2	80.6087	40.44	20	26	455	52.543	8.35303
O88844	Isocitrate dehydrogenase [NADP] cytoplasmic OS=Mus musculus GN=Idh1 PE=1 SV=2 - [IDHC_MOUSE]	4.47165	4.83	2	2	23.4971	24.4	9	9	414	46.6445	7.1665
P70404	Isocitrate dehydrogenase [NAD] subunit gamma 1, mitochondrial OS=Mus musculus GN=Idh3g PE=1 SV=1 - [IDHG1_MOUSE]	1.98115	3.82	2	2	41.3635	23.92	6	12	393	42.7582	9.01221
Q9Z0N1	Eukaryotic translation initiation factor 2 subunit 3, X-linked OS=Mus musculus GN=Eif2s3x PE=1 SV=2 - [IF2G_MOUSE]	5.82009	5.08	2	2	26.8233	21.82	7	8	472	51.0332	8.39697
Q8BGD9	Eukaryotic translation initiation factor 4B OS=Mus musculus GN=Eif4b PE=1 SV=1 - [IF4B_MOUSE]	3.02645	3.93	2	2	8.46223	6.22	3	4	611	68.7992	5.66846
Q8R0S2	IQ motif and SEC7 domain-containing protein 1 OS=Mus musculus GN=Iqsec1 PE=1 SV=2 - [IQEC1_MOUSE]	5.0624	2.6	2	2	31.1981	16.23	11	12	961	107.948	7.13721
Q60766-2	Isoform 2 of Immunity-related GTPase family M protein 1 OS=Mus musculus GN=Irgm1 - [IRGM1_MOUSE]	6.02134	6.87	2	2	36.6427	30.03	12	14	393	44.8592	8.32373
Q62470	Integrin alpha-3 OS=Mus musculus GN=Itga3 PE=1 SV=1 - [ITA3_MOUSE]	4.73024	2.09	2	2	31.0073	8.74	7	10	1053	116.671	6.56592
Q61739-2	Isoform Alpha-6X1A of Integrin alpha-6 OS=Mus musculus GN=Itga6 - [ITA6_MOUSE]	1.75213	1.58	2	2	34.3669	11.74	11	13	1073	119.531	6.96143
Q61703	Inter-alpha-trypsin inhibitor heavy chain H2 OS=Mus musculus GN=Itih2 PE=1 SV=1 - [ITIH2_MOUSE]	4.79133	2.75	2	2	12.1963	3.91	3	4	946	105.861	7.26904
P70227	Inositol 1,4,5-trisphosphate receptor type 3 OS=Mus musculus GN=Itpr3 PE=1 SV=3 - [ITPR3_MOUSE]	4.8643	0.94	2	2	74.6166	11.95	22	26	2670	304.08	6.53662
A2A7S8-3	Isoform 3 of Uncharacterized protein KIAA1522 OS=Mus musculus GN=Kiaa1522 - [K1522_MOUSE]	4.69445	3	2	2	15.6419	9.78	6	7	900	92.4335	9.979
Q8VDP4	Cell cycle and apoptosis regulator protein 2 OS=Mus musculus GN=Ccar2 PE=1 SV=2 - [CCAR2_MOUSE]	4.40006	2.17	2	2	16.0117	11.71	7	7	922	102.938	5.24951
P05132-2	Isoform 2 of cAMP-dependent protein kinase catalytic subunit alpha OS=Mus musculus GN=Prkaca - [KAPCA_MOUSE]	6.41674	7.58	2	2					343	39.7775	8.66064
Q7M6Z4-2	Isoform 2 of Kinesin-like protein KIF27 OS=Mus musculus GN=Kif27 - [KIF27_MOUSE]	2.398	2.09	2	2					910	104.652	7.57666
Q61768	Kinesin-1 heavy chain OS=Mus musculus GN=Kif5b PE=1 SV=3 - [KINH_MOUSE]	4.82403	2.28	2	2	25.9349	14.75	11	11	963	109.484	6.44287
Q9Z127	Large neutral amino acids transporter small subunit 1 OS=Mus musculus GN=Slc7a5 PE=1 SV=2 - [LAT1_MOUSE]	6.80836	5.86	2	2	19.9375	7.42	4	6	512	55.8355	7.89893
Q8C8U0	Liprin-beta-1 OS=Mus musculus GN=Ppfibp1 PE=1 SV=3 - [LIPB1_MOUSE]	1.87991	2.68	2	2	67.6771	28.69	21	25	969	108.472	5.49072
Q7TQ95	Protein lunapark OS=Mus musculus GN=Lnp PE=1 SV=1 - [LNP_MOUSE]	0	6.59	2	2	32.6554	36	11	13	425	47.4704	5.2749
Q80VQ1	Leucine-rich repeat-containing protein 1 OS=Mus musculus GN=Lrrc1 PE=1 SV=2 - [LRRC1_MOUSE]	1.97324	4.39	2	2	17.3938	12.79	6	7	524	59.3749	5.16064
Q9CQ22	Ragulator complex protein LAMTOR1 OS=Mus musculus GN=Lamtor1 PE=1 SV=1 - [LTOR1_MOUSE]	5.59769	15.53	2	2	28.9114	75.16	8	10	161	17.7378	5.14795
P28301	Protein-lysine 6-oxidase OS=Mus musculus GN=Lox PE=1 SV=1 - [LYOX_MOUSE]	4.75155	4.87	2	2	41.4492	30.41	10	18	411	46.6715	8.42627
Q99KE1	NAD-dependent malic enzyme, mitochondrial OS=Mus musculus GN=Me2 PE=1 SV=1 - [MAOM_MOUSE]	4.14966	3.57	2	2	29.2611	21.9	9	10	589	65.7569	7.60596
Q61166	Microtubule-associated protein RP/EB family member 1 OS=Mus musculus GN=Mapre1 PE=1 SV=3 - [MARE1_MOUSE]	3.00692	14.18	2	2	10.3483	14.18	2	4	268	29.9972	5.22412
P25206	DNA replication licensing factor MCM3 OS=Mus musculus GN=Mcm3 PE=1 SV=2 - [MCM3_MOUSE]	4.81895	2.59	2	2	21.9186	12.56	8	8	812	91.4892	5.5542
P49718	DNA replication licensing factor MCM5 OS=Mus musculus GN=Mcm5 PE=1 SV=1 - [MCM5_MOUSE]	5.44897	3.82	2	2	25.5242	19.24	11	11	733	82.2901	8.42627
Q61881	DNA replication licensing factor MCM7 OS=Mus musculus GN=Mcm7 PE=1 SV=1 - [MCM7_MOUSE]	4.83164	3.89	2	2	44.9595	24.34	14	17	719	81.1595	6.3667
Q63844	Mitogen-activated protein kinase 3 OS=Mus musculus GN=Mapk3 PE=1 SV=5 - [MK03_MOUSE]	4.54261	6.32	2	2	24.1545	16.32	6	9	380	43.0391	6.60986
Q9EQ20	Methylmalonate-semialdehyde dehydrogenase [acylating], mitochondrial OS=Mus musculus GN=Aldh6a1 PE=1 SV=1 - [MMSA_MOUSE]	6.79207	5.61	2	2	29.9904	21.12	7	10	535	57.8785	8.07471
Q9JLB0-2	Isoform Alpha of MAGUK p55 subfamily member 6 OS=Mus musculus GN=Mpp6 - [MPP6_MOUSE]	3.5681	3.34	2	2	20.591	16.7	8	9	539	60.8867	6.17627
P97434-3	Isoform 3 of Myosin phosphatase Rho-interacting protein OS=Mus musculus GN=Mprip - [MPRIP_MOUSE]	4.90135	2.5	2	2	59.54	23.18	17	21	1001	114.024	6.3667
Q07113	Cation-independent mannose-6-phosphate receptor OS=Mus musculus GN=Igf2r PE=1 SV=1 - [MPRI_MOUSE]	2.05729	0.72	2	2	53.5613	9.06	18	19	2483	273.639	5.70654
Q9DBV4	Matrix-remodeling-associated protein 8 OS=Mus musculus GN=Mxra8 PE=1 SV=1 - [MXRA8_MOUSE]	3.84609	4.75	2	2	25.8279	22.85	9	9	442	49.7193	7.15186
Q8K224	RNA cytidine acetyltransferase OS=Mus musculus GN=Nat10 PE=1 SV=1 - [NAT10_MOUSE]	5.22331	1.37	2	2	11.9659	4.98	4	4	1024	115.346	8.32373
Q91W39	Nuclear receptor coactivator 5 OS=Mus musculus GN=Ncoa5 PE=1 SV=1 - [NCOA5_MOUSE]	3.99573	3.8	2	2	21.1889	20.03	8	8	579	65.2797	9.81787
Q62433	Protein NDRG1 OS=Mus musculus GN=Ndrg1 PE=1 SV=1 - [NDRG1_MOUSE]	6.35491	7.87	2	2	32.0432	20.56	6	10	394	42.9809	6.1001
Q91YP2	Neurolysin, mitochondrial OS=Mus musculus GN=Nln PE=1 SV=1 - [NEUL_MOUSE]	4.66117	3.13	2	2	28.9184	17.47	11	11	704	80.3775	6.44287
P70441	Na(+)/H(+) exchange regulatory cofactor NHE-RF1 OS=Mus musculus GN=Slc9a3r1 PE=1 SV=3 - [NHRF1_MOUSE]	5.31151	7.04	2	2	37.9762	33.24	9	12	355	38.5765	5.89697
O35685	Nuclear migration protein nudC OS=Mus musculus GN=Nudc PE=1 SV=1 - [NUDC_MOUSE]	4.20649	6.02	2	2	4.72402	8.13	2	2	332	38.3343	5.26221
Q8R4R6	Nucleoporin NUP53 OS=Mus musculus GN=Nup35 PE=1 SV=2 - [NUP53_MOUSE]	4.15989	7.69	2	2	11.0318	24.31	5	5	325	34.7635	9.24658
Q8BGA9	Mitochondrial inner membrane protein OXA1L OS=Mus musculus GN=Oxa1l PE=1 SV=1 - [OXA1L_MOUSE]	4.67601	4.39	2	2	4.95696	10.85	3	3	433	48.1886	9.61279
Q3V1T4	Prolyl 3-hydroxylase 1 OS=Mus musculus GN=P3h1 PE=1 SV=2 - [P3H1_MOUSE]	4.72806	3.25	2	2	45.0077	21.79	14	18	739	83.5983	5.13525
Q8CIN4	Serine/threonine-protein kinase PAK 2 OS=Mus musculus GN=Pak2 PE=1 SV=1 - [PAK2_MOUSE]	2.01718	3.44	2	2	29.2255	17.94	6	10	524	57.8938	5.77002
Q8BR92	Paralemmin-2 OS=Mus musculus GN=Palm2 PE=1 SV=1 - [PALM2_MOUSE]	2.5007	5.59	2	2	11.9112	20.74	5	5	376	42.0693	5.14795
Q9Z0P4	Paralemmin-1 OS=Mus musculus GN=Palm PE=1 SV=1 - [PALM_MOUSE]	1.76773	4.18	2	2	33.3311	28.98	10	12	383	41.5888	4.84326
Q9CQF9	Prenylcysteine oxidase OS=Mus musculus GN=Pcyox1 PE=1 SV=1 - [PCYOX_MOUSE]	5.72364	4.95	2	2	41.3384	22.38	10	13	505	56.4587	6.91748
Q91VA6	Polymerase delta-interacting protein 2 OS=Mus musculus GN=Poldip2 PE=1 SV=1 - [PDIP2_MOUSE]	3.29101	6.52	2	2	30.4288	25.54	8	11	368	41.8442	8.63135
Q7TSQ8	Pyruvate dehydrogenase phosphatase regulatory subunit, mitochondrial OS=Mus musculus GN=Pdpr PE=1 SV=1 - [PDPR_MOUSE]	4.06309	2.16	2	2	20.2945	8.43	6	7	878	99.1668	6.354
Q69Z38	Pseudopodium-enriched atypical kinase 1 OS=Mus musculus GN=Peak1 PE=1 SV=4 - [PEAK1_MOUSE]	1.70113	1.33	2	2	52.6889	14.7	16	17	1735	190.978	6.87354
Q8BX10-2	Isoform 2 of Serine/threonine-protein phosphatase PGAM5, mitochondrial OS=Mus musculus GN=Pgam5 - [PGAM5_MOUSE]	4.06683	6.62	2	2	13.3016	25.09	6	6	287	31.8465	9.0415
Q6PD26	GPI transamidase component PIG-S OS=Mus musculus GN=Pigs PE=1 SV=3 - [PIGS_MOUSE]	3.75498	2.88	2	2	37.7385	22.88	9	12	555	61.6715	6.93213
Q9JJ00	Phospholipid scramblase 1 OS=Mus musculus GN=Plscr1 PE=1 SV=1 - [PLS1_MOUSE]	3.90751	5.18	2	2	8.88126	14.33	4	4	328	35.8902	5.05908
Q99JF8	PC4 and SFRS1-interacting protein OS=Mus musculus GN=Psip1 PE=1 SV=1 - [PSIP1_MOUSE]	5.96772	5.68	2	2	61.6032	36.17	14	27	528	59.6605	9.12939
Q3TXS7	26S proteasome non-ATPase regulatory subunit 1 OS=Mus musculus GN=Psmd1 PE=1 SV=1 - [PSMD1_MOUSE]	5.51635	1.99	2	2	22.3781	8.71	8	8	953	105.663	5.38916
Q6PB44-2	Isoform 2 of Tyrosine-protein phosphatase non-receptor type 23 OS=Mus musculus GN=Ptpn23 - [PTN23_MOUSE]	4.96017	1.72	2	2	54.0404	15.27	17	20	1690	184.844	6.75635
O35295	Transcriptional activator protein Pur-beta OS=Mus musculus GN=Purb PE=1 SV=3 - [PURB_MOUSE]	5.20451	8.95	2	2	25.1005	20.99	6	8	324	33.8808	5.42725
P32507	Nectin-2 OS=Mus musculus GN=Pvrl2 PE=1 SV=2 - [PVRL2_MOUSE]	6.79944	4.72	2	2	35.4275	33.02	11	13	530	57.2821	4.85596
P32507-2	Isoform Alpha of Nectin-2 OS=Mus musculus GN=Pvrl2 - [PVRL2_MOUSE]	6.79944	5.35	2	2	28.8286	28.27	9	11	467	50.7479	5.47803
P35293	Ras-related protein Rab-18 OS=Mus musculus GN=Rab18 PE=1 SV=2 - [RAB18_MOUSE]	4.95199	9.22	2	2	30.0908	39.81	9	11	206	23.0207	5.36377
Q99KG3-2	Isoform 2 of RNA-binding protein 10 OS=Mus musculus GN=Rbm10 - [RBM10_MOUSE]	5.3554	2.23	2	2	26.2998	12.66	8	9	853	94.3723	6.69775
Q8BK67	Protein RCC2 OS=Mus musculus GN=Rcc2 PE=1 SV=1 - [RCC2_MOUSE]	1.7145	4.62	2	2	29.2396	20.19	10	11	520	55.9481	8.71924
Q9Z1M8	Protein Red OS=Mus musculus GN=Ik PE=1 SV=2 - [RED_MOUSE]	1.65268	3.05	2	2	25.0866	19.21	9	9	557	65.5758	6.63916
Q8VEE4	Replication protein A 70 kDa DNA-binding subunit OS=Mus musculus GN=Rpa1 PE=1 SV=1 - [RFA1_MOUSE]	5.24077	7.54	2	2	28.6721	19.58	7	10	623	68.9936	7.91357
Q91VI7	Ribonuclease inhibitor OS=Mus musculus GN=Rnh1 PE=1 SV=1 - [RINI_MOUSE]	4.86423	4.82	2	2					456	49.7841	4.77979
O09167	60S ribosomal protein L21 OS=Mus musculus GN=Rpl21 PE=1 SV=3 - [RL21_MOUSE]	4.24839	16.25	2	2	20.6813	23.13	3	7	160	18.5501	10.4917
P14115	60S ribosomal protein L27a OS=Mus musculus GN=Rpl27a PE=1 SV=5 - [RL27A_MOUSE]	6.58309	8.78	2	2	17.0695	25	5	7	148	16.595	11.1216
Q9D1R9	60S ribosomal protein L34 OS=Mus musculus GN=Rpl34 PE=1 SV=2 - [RL34_MOUSE]	0	12.82	2	2	6.34001	17.09	4	4	117	13.2844	11.4731
Q99N96	39S ribosomal protein L1, mitochondrial OS=Mus musculus GN=Mrpl1 PE=1 SV=2 - [RM01_MOUSE]	1.86757	8.04	2	2	8.40447	8.63	3	3	336	37.5728	8.71924
Q9DB15	39S ribosomal protein L12, mitochondrial OS=Mus musculus GN=Mrpl12 PE=1 SV=2 - [RM12_MOUSE]	1.88929	5.47	2	2	12.081	18.41	3	4	201	21.6948	9.29053
Q9CPR5	39S ribosomal protein L15, mitochondrial OS=Mus musculus GN=Mrpl15 PE=1 SV=1 - [RM15_MOUSE]	6.07132	8.81	2	2	19.2108	26.78	7	7	295	33.5209	10.0669
Q3UJU9	Regulator of microtubule dynamics protein 3 OS=Mus musculus GN=Rmdn3 PE=1 SV=2 - [RMD3_MOUSE]	4.5579	4.68	2	2	14.0999	9.79	4	6	470	51.997	5.21143
Q8BHD7-2	Isoform 2 of Polypyrimidine tract-binding protein 3 OS=Mus musculus GN=Ptbp3 - [PTBP3_MOUSE]	4.75442	3.85	2	2	31.0081	16.73	7	11	520	56.3461	9.12939
Q99N87	28S ribosomal protein S5, mitochondrial OS=Mus musculus GN=Mrps5 PE=1 SV=1 - [RT05_MOUSE]	4.31406	4.17	2	2	15.1068	12.27	5	6	432	48.1762	10.1401
Q9D7N3	28S ribosomal protein S9, mitochondrial OS=Mus musculus GN=Mrps9 PE=1 SV=3 - [RT09_MOUSE]	1.81375	5.13	2	2	22.8706	22.31	7	8	390	44.9008	8.80713
Q80ZS3	28S ribosomal protein S26, mitochondrial OS=Mus musculus GN=Mrps26 PE=1 SV=1 - [RT26_MOUSE]	3.65461	8.5	2	2	4.06034	9.5	2	2	200	23.4295	9.96436
Q9D0G0	28S ribosomal protein S30, mitochondrial OS=Mus musculus GN=Mrps30 PE=1 SV=1 - [RT30_MOUSE]	2.26093	5.66	2	2	11.0773	13.12	6	6	442	49.908	9.37842
Q61733	28S ribosomal protein S31, mitochondrial OS=Mus musculus GN=Mrps31 PE=1 SV=1 - [RT31_MOUSE]	7.0638	8.07	2	2	31.5154	22.92	9	13	384	43.8536	8.51416
P57784	U2 small nuclear ribonucleoprotein A' OS=Mus musculus GN=Snrpa1 PE=1 SV=2 - [RU2A_MOUSE]	3.90996	9.8	2	2	7.34719	14.12	3	3	255	28.3401	8.6167
P08207	Protein S100-A10 OS=Mus musculus GN=S100a10 PE=1 SV=2 - [S10AA_MOUSE]	6.35244	31.96	2	2	27.4201	35.05	3	9	97	11.1785	6.771
Q9Z1F9	SUMO-activating enzyme subunit 2 OS=Mus musculus GN=Uba2 PE=1 SV=1 - [SAE2_MOUSE]	2.45208	2.82	2	2	2.78697	4.23	3	3	638	70.5247	5.23682
D3YXK2	Scaffold attachment factor B1 OS=Mus musculus GN=Safb PE=1 SV=2 - [SAFB1_MOUSE]	3.60395	2.77	2	2	34.6893	16.44	11	11	937	105.04	5.35107
Q3UPL0	Protein transport protein Sec31A OS=Mus musculus GN=Sec31a PE=1 SV=2 - [SC31A_MOUSE]	5.58104	1.87	2	2	49.3633	17.56	15	19	1230	133.486	6.75635
Q9CQS8	Protein transport protein Sec61 subunit beta OS=Mus musculus GN=Sec61b PE=1 SV=3 - [SC61B_MOUSE]	4.3302	21.88	2	2	4.63455	21.88	2	2	96	9.9521	11.561
Q8VHE0	Translocation protein SEC63 homolog OS=Mus musculus GN=Sec63 PE=1 SV=4 - [SEC63_MOUSE]	4.52654	4.21	2	2	31.61	13.95	9	10	760	87.8146	5.37646
Q8CHH9	Septin-8 OS=Mus musculus GN=Sept8 PE=1 SV=4 - [SEPT8_MOUSE]	4.46025	3.96	2	2	18.5949	17.02	6	7	429	49.7812	5.99854
Q9Z315	U4/U6.U5 tri-snRNP-associated protein 1 OS=Mus musculus GN=Sart1 PE=1 SV=1 - [SNUT1_MOUSE]	2.76056	3.72	2	2	19.311	11.17	6	6	806	90.8304	5.8208
Q9D8U8	Sorting nexin-5 OS=Mus musculus GN=Snx5 PE=1 SV=1 - [SNX5_MOUSE]	1.88069	5.2	2	2	23.8018	20.79	7	8	404	46.7681	6.62451
Q8JZX4	Splicing factor 45 OS=Mus musculus GN=Rbm17 PE=1 SV=1 - [SPF45_MOUSE]	0	6.42	2	2	8.19442	8.15	3	4	405	45.276	5.8208
O35704	Serine palmitoyltransferase 1 OS=Mus musculus GN=Sptlc1 PE=1 SV=2 - [SPTC1_MOUSE]	1.89827	4.86	2	2	12.0395	15.22	6	7	473	52.5014	6.40479
Q6NV83-2	Isoform 2 of U2 snRNP-associated SURP motif-containing protein OS=Mus musculus GN=U2surp - [SR140_MOUSE]	4.73606	3.21	2	2	18.7138	12.55	8	8	1028	118.131	8.47021
Q8BMA6	Signal recognition particle subunit SRP68 OS=Mus musculus GN=Srp68 PE=1 SV=2 - [SRP68_MOUSE]	1.74356	2.72	2	2	32.5217	22.56	11	11	625	70.5303	8.57275
Q6PDM2-3	Isoform 3 of Serine/arginine-rich splicing factor 1 OS=Mus musculus GN=Srsf1 - [SRSF1_MOUSE]	4.38584	9.69	2	2	15.1927	20.41	5	6	196	21.7938	8.68994
Q9CY50	Translocon-associated protein subunit alpha OS=Mus musculus GN=Ssr1 PE=1 SV=1 - [SSRA_MOUSE]	1.92877	6.64	2	2	8.97323	8.04	2	3	286	32.0451	4.44971
O55098	Serine/threonine-protein kinase 10 OS=Mus musculus GN=Stk10 PE=1 SV=2 - [STK10_MOUSE]	5.04405	2.38	2	2	14.6258	6.63	5	5	966	111.836	7.15186
Q60770	Syntaxin-binding protein 3 OS=Mus musculus GN=Stxbp3 PE=1 SV=1 - [STXB3_MOUSE]	3.87718	3.38	2	2	33.6766	20.61	11	12	592	67.8989	8.01611
Q922B2	Aspartate--tRNA ligase, cytoplasmic OS=Mus musculus GN=Dars PE=1 SV=2 - [SYDC_MOUSE]	3.8173	3.99	2	2	35.2226	31.54	14	15	501	57.1112	6.49365
Q9WUA2	Phenylalanine--tRNA ligase beta subunit OS=Mus musculus GN=Farsb PE=1 SV=2 - [SYFB_MOUSE]	3.63491	3.4	2	2	12.5313	10.36	5	5	589	65.6553	7.12256
Q61035	Histidine--tRNA ligase, cytoplasmic OS=Mus musculus GN=Hars PE=1 SV=2 - [SYHC_MOUSE]	4.56363	3.73	2	2	8.28255	6.29	3	3	509	57.3961	5.99854
Q8BU30	Isoleucine--tRNA ligase, cytoplasmic OS=Mus musculus GN=Iars PE=1 SV=2 - [SYIC_MOUSE]	4.66235	1.66	2	2	37.0739	14.42	15	15	1262	144.179	6.55127
Q8BMJ2	Leucine--tRNA ligase, cytoplasmic OS=Mus musculus GN=Lars PE=1 SV=2 - [SYLC_MOUSE]	5.48966	2.63	2	2	47.1746	12.56	13	15	1178	134.106	7.04932
Q9D0I9	Arginine--tRNA ligase, cytoplasmic OS=Mus musculus GN=Rars PE=1 SV=2 - [SYRC_MOUSE]	5.8856	4.85	2	2	41.3886	20.91	12	15	660	75.6251	7.54736
Q99KW3-1	Isoform 1 of TRIO and F-actin-binding protein OS=Mus musculus GN=Triobp - [TARA_MOUSE]	5.02196	4.14	2	2	61.8653	36.9	18	22	580	66.9388	6.30322
Q8CGB6-2	Isoform 2 of Tensin-2 OS=Mus musculus GN=Tns2 - [TNS2_MOUSE]	1.78209	1.45	2	2	21.4167	8.79	9	9	1377	149.409	8.33838
Q64092-3	Isoform 3 of Transcription factor E3 OS=Mus musculus GN=Tfe3 - [TFE3_MOUSE]	1.70831	3.94	2	2	15.0676	20.6	6	6	432	46.7412	7.7085
O08583	THO complex subunit 4 OS=Mus musculus GN=Alyref PE=1 SV=3 - [THOC4_MOUSE]	6.54864	11.37	2	2	29.3733	32.55	5	12	255	26.9236	11.1509
P52196	Thiosulfate sulfurtransferase OS=Mus musculus GN=Tst PE=1 SV=3 - [THTR_MOUSE]	1.81883	4.71	2	2	22.4308	25.59	6	7	297	33.4448	7.85498
Q3TBT3-3	Isoform 3 of Stimulator of interferon genes protein OS=Mus musculus GN=Tmem173 - [STING_MOUSE]	5.39397	6.82	2	2	24.2937	24.33	7	9	337	38.0117	6.97607
Q8BH24	Transmembrane 9 superfamily member 4 OS=Mus musculus GN=Tm9sf4 PE=1 SV=1 - [TM9S4_MOUSE]	4.44125	2.64	2	2	33.2472	15.24	12	15	643	74.644	7.2251
Q99KF1	Transmembrane emp24 domain-containing protein 9 OS=Mus musculus GN=Tmed9 PE=1 SV=2 - [TMED9_MOUSE]	6.59852	7.23	2	2	57.54	27.66	7	28	235	27.1101	8.41162
Q8VBT0	Thioredoxin-related transmembrane protein 1 OS=Mus musculus GN=Tmx1 PE=1 SV=1 - [TMX1_MOUSE]	5.9569	8.63	2	2	15.5645	12.95	5	6	278	31.3756	5.2876
O89023	Tripeptidyl-peptidase 1 OS=Mus musculus GN=Tpp1 PE=1 SV=2 - [TPP1_MOUSE]	3.0158	3.74	2	2	27.1172	19.57	7	9	562	61.3038	6.56592
Q8CGB3	Uveal autoantigen with coiled-coil domains and ankyrin repeats OS=Mus musculus GN=Uaca PE=1 SV=2 - [UACA_MOUSE]	2.19887	1.91	2	2	62.3314	15.95	19	23	1411	160.714	7.1958
Q3TW96	UDP-N-acetylhexosamine pyrophosphorylase-like protein 1 OS=Mus musculus GN=Uap1l1 PE=1 SV=1 - [UAP1L_MOUSE]	3.8213	3.75	2	2	18.0789	13.02	6	7	507	56.5777	5.42725
Q9CR68	Cytochrome b-c1 complex subunit Rieske, mitochondrial OS=Mus musculus GN=Uqcrfs1 PE=1 SV=1 - [UCRI_MOUSE]	3.36365	5.47	2	2	17.1888	31.02	5	6	274	29.3492	8.70459
Q9Z1Z0	General vesicular transport factor p115 OS=Mus musculus GN=Uso1 PE=1 SV=2 - [USO1_MOUSE]	6.67088	3.02	2	2	74.7188	25.86	19	26	959	106.917	4.93213
Q8BX70-2	Isoform 2 of Vacuolar protein sorting-associated protein 13C OS=Mus musculus GN=Vps13c - [VP13C_MOUSE]	2.84886	1.02	2	2	24.8819	4	10	10	3623	405.572	6.60986
Q8BH43	Wiskott-Aldrich syndrome protein family member 2 OS=Mus musculus GN=Wasf2 PE=1 SV=1 - [WASF2_MOUSE]	5.59163	4.23	2	2	19.2088	13.88	6	7	497	54.04	5.52881
Q0P678	Zinc finger CCCH domain-containing protein 18 OS=Mus musculus GN=Zc3h18 PE=1 SV=1 - [ZCH18_MOUSE]	5.31832	2.95	2	2	13.5272	5.49	4	5	948	105.631	7.79639
G3X922	MCG115602 OS=Mus musculus GN=Dnajc13 PE=1 SV=1 - [G3X922_MOUSE]	4.1621	0.89	2	2	163.1	21.4	42	57	2243	254.278	6.771
D3YYM6	40S ribosomal protein S5 (Fragment) OS=Mus musculus GN=Rps5 PE=1 SV=1 - [D3YYM6_MOUSE]	6.12304	15.93	2	2					182	20.4007	9.5542
Q8BPW9	Aspartyl aminopeptidase OS=Mus musculus GN=Dnpep PE=1 SV=1 - [Q8BPW9_MOUSE]	5.52863	4.68	2	2					470	51.6295	7.41553
B1AVD1	Protein Xpnpep2 OS=Mus musculus GN=Xpnpep2 PE=1 SV=1 - [B1AVD1_MOUSE]	3.60071	2.82	2	2	15.0324	8.16	5	6	674	76.3852	5.8335
P54763	Ephrin type-B receptor 2 OS=Mus musculus GN=Ephb2 PE=1 SV=3 - [EPHB2_MOUSE]	4.03099	1.83	2	2	14.8016	6.49	7	7	986	109.828	5.70654
Q9Z103	Activity-dependent neuroprotector homeobox protein OS=Mus musculus GN=Adnp PE=1 SV=2 - [ADNP_MOUSE]	4.6335	2.17	2	2	10.0056	4.06	4	4	1108	124.229	6.85889
G3X8Y8	Toll-like receptor OS=Mus musculus GN=Tlr2 PE=1 SV=1 - [G3X8Y8_MOUSE]	2.27654	2.42	2	2	23.8346	13.65	9	9	784	89.41	6.63916
A2BFF8	Cytoplasmic dynein 1 intermediate chain 2 OS=Mus musculus GN=Dync1i2 PE=1 SV=1 - [A2BFF8_MOUSE]	3.64062	6.55	2	2	16.9389	7.04	3	5	611	68.2236	5.2876
Q3U4W8	Ubiquitin carboxyl-terminal hydrolase 5 OS=Mus musculus GN=Usp5 PE=1 SV=1 - [Q3U4W8_MOUSE]	4.92829	2.4	2	2	25.5342	17.72	9	10	835	93.2954	5.05908
B7ZNR9	Map4k4 protein OS=Mus musculus GN=Map4k4 PE=1 SV=1 - [B7ZNR9_MOUSE]	2.11962	1.41	2	2	22.7339	12.17	10	11	1208	137.818	7.54736
G3X9T8	Ceruloplasmin OS=Mus musculus GN=Cp PE=1 SV=1 - [G3X9T8_MOUSE]	2.92157	2.26	2	2	33.9727	15.47	12	14	1060	121.003	5.84619
Q5NC80	Nucleoside diphosphate kinase (Fragment) OS=Mus musculus GN=Nme1 PE=1 SV=1 - [Q5NC80_MOUSE]	5.23272	22.83	2	2	13.0929	29.92	3	6	127	14.0834	9.08545
Q3ULB1	Testin OS=Mus musculus GN=Tes PE=1 SV=1 - [Q3ULB1_MOUSE]	1.83769	5.12	2	2	25.1174	20	8	10	410	46.5552	7.86963
Q5NCM6	Epsin-2 OS=Mus musculus GN=Epn2 PE=1 SV=1 - [Q5NCM6_MOUSE]	7.26724	6.59	2	2	37.2823	18.72	7	13	577	61.6109	7.06396
Q91XA2	Golgi membrane protein 1 OS=Mus musculus GN=Golm1 PE=1 SV=2 - [GOLM1_MOUSE]	4.49016	5.85	2	2	32.6791	19.59	8	11	393	44.2994	5.2749
Q9DCE9	Protein Igtp OS=Mus musculus GN=Igtp PE=1 SV=1 - [Q9DCE9_MOUSE]	6.27194	7.09	2	2	44.409	33.33	11	16	423	48.4629	7.76709
A2A6G9	LIM and SH3 domain protein 1 (Fragment) OS=Mus musculus GN=Lasp1 PE=1 SV=1 - [A2A6G9_MOUSE]	5.50234	20.93	2	2	20.3608	42.64	4	9	129	15.1434	8.86572
Q62293	Interferon-gamma-inducible GTPase Ifggb5 protein OS=Mus musculus GN=Tgtp PE=1 SV=1 - [Q62293_MOUSE]	7.04457	7.95	2	2	22.1475	11.81	5	7	415	47.091	5.74463
Q3UED7	Interferon-gamma-inducible GTPase Ifgga2 protein OS=Mus musculus GN=Gm4951 PE=1 SV=1 - [Q3UED7_MOUSE]	0	3.45	2	2	13.3271	12.32	4	5	406	47.2149	5.70654
Q59IW5	Protein Abi3bp OS=Mus musculus GN=Abi3bp PE=1 SV=1 - [Q59IW5_MOUSE]	6.3979	2.96	2	2	37.1572	14.98	12	15	1115	122.358	9.33447
Q91VN4	MICOS complex subunit Mic25 OS=Mus musculus GN=Chchd6 PE=1 SV=2 - [MIC25_MOUSE]	5.04118	6.96	2	2	9.0381	11.72	3	3	273	29.8334	8.41162
Q3U3J1	2-oxoisovalerate dehydrogenase subunit alpha, mitochondrial OS=Mus musculus GN=Bckdha PE=1 SV=1 - [Q3U3J1_MOUSE]	2.46119	4.48	2	2	43.6881	30.27	9	13	446	50.7412	8.06006
B1ATI9	Growth arrest-specific protein 7 OS=Mus musculus GN=Gas7 PE=1 SV=1 - [B1ATI9_MOUSE]	4.87811	5.34	2	2	21.1135	22.33	6	7	412	47.2317	7.59131
A2A839	Protein 4.1 OS=Mus musculus GN=Epb41 PE=1 SV=1 - [A2A839_MOUSE]	4.40222	3.76	2	2	25.9824	13.46	8	10	639	72.3791	6.62451
Q8R2K3	Single-stranded DNA-binding protein OS=Mus musculus GN=Ssbp1 PE=1 SV=1 - [Q8R2K3_MOUSE]	4.17822	20.95	2	2	5.68436	29.05	3	3	148	17.1459	9.78857
E9PV90	Mitochondrial glutamate carrier 1 (Fragment) OS=Mus musculus GN=Slc25a22 PE=1 SV=1 - [E9PV90_MOUSE]	2.19913	10.19	2	2	7.41171	14.08	3	3	206	22.0947	9.64209
E9Q8F0	RNA-binding protein 39 OS=Mus musculus GN=Rbm39 PE=1 SV=1 - [E9Q8F0_MOUSE]	6.9342	6.75	2	2	23.3448	21.93	8	9	415	47.0216	10.521
E9Q264	Protein Myh15 OS=Mus musculus GN=Myh15 PE=1 SV=1 - [E9Q264_MOUSE]	4.12573	0.94	2	2					1925	221.708	6.12549
E9QAI5	CAD protein OS=Mus musculus GN=Cad PE=1 SV=1 - [E9QAI5_MOUSE]	2.36467	0.88	2	2	28.2819	6.89	10	11	2162	236.099	6.49365
E9Q586	Dynactin subunit 1 OS=Mus musculus GN=Dctn1 PE=1 SV=1 - [E9Q586_MOUSE]	4.19881	1.86	2	2	38.7599	15.82	14	15	1239	136.763	5.45264
D3Z2E7	Protein AI607873 OS=Mus musculus GN=AI607873 PE=1 SV=1 - [D3Z2E7_MOUSE]	2.8175	2.16	2	2	20.8421	4.74	5	8	971	103.807	9.34912
F6Z1C2	EGF-containing fibulin-like extracellular matrix protein 2 (Fragment) OS=Mus musculus GN=Efemp2 PE=1 SV=1 - [F6Z1C2_MOUSE]	4.01264	12.1	2	2					157	17.8192	6.91748
F8VQJ3	Laminin subunit gamma-1 OS=Mus musculus GN=Lamc1 PE=1 SV=1 - [F8VQJ3_MOUSE]	2.52832	1.18	2	2	39.0859	8.96	10	13	1607	177.074	5.18604
F6QYF8	Puromycin-sensitive aminopeptidase (Fragment) OS=Mus musculus GN=Npepps PE=1 SV=1 - [F6QYF8_MOUSE]	3.26412	2.4	2	2	11.929	6.96	5	6	876	98.4583	5.88428
F6SH61	C-Jun-amino-terminal kinase-interacting protein 4 (Fragment) OS=Mus musculus GN=Spag9 PE=1 SV=1 - [F6SH61_MOUSE]	6.65507	3.74	2	2	5.19201	3.87	2	2	775	84.9941	4.95752
E9PWE8	Dihydropyrimidinase-related protein 3 OS=Mus musculus GN=Dpysl3 PE=1 SV=1 - [E9PWE8_MOUSE]	5.48949	3.37	2	2	37.8074	26.06	12	13	683	73.8379	6.45557
G3UYV7	40S ribosomal protein S28 (Fragment) OS=Mus musculus GN=Rps28 PE=1 SV=1 - [G3UYV7_MOUSE]	4.47123	37.5	2	2	4.49714	50	3	3	56	6.34037	9.96436
D3Z4C0	FERM, RhoGEF and pleckstrin domain-containing protein 2 OS=Mus musculus GN=Farp2 PE=1 SV=1 - [D3Z4C0_MOUSE]	5.49524	4.03	2	2	17.2618	11.45	8	8	795	87.8076	6.15088
F7BE32	Ras-related protein Rab-34 (Fragment) OS=Mus musculus GN=Rab34 PE=1 SV=1 - [F7BE32_MOUSE]	5.05868	10.55	2	2	6.19352	13.57	2	2	199	22.2245	7.1665
D3YUM1	NADH dehydrogenase [ubiquinone] flavoprotein 1, mitochondrial OS=Mus musculus GN=Ndufv1 PE=1 SV=1 - [D3YUM1_MOUSE]	3.73296	4.4	2	2	23.161	21.76	9	9	455	49.8812	8.07471
G3UZI2	Heterogeneous nuclear ribonucleoprotein Q OS=Mus musculus GN=Syncrip PE=1 SV=1 - [G3UZI2_MOUSE]	4.48424	3.8	2	2	54.081	28.46	12	19	527	58.7153	7.56201
E9Q226	Protein Ccnyl1 OS=Mus musculus GN=Ccnyl1 PE=1 SV=1 - [E9Q226_MOUSE]	4.23514	5.5	2	2	6.97458	9.62	3	3	291	33.6882	6.93213
E9PWK7	Ephrin type-B receptor 4 OS=Mus musculus GN=Ephb4 PE=1 SV=1 - [E9PWK7_MOUSE]	5.09994	1.93	2	2	23.29	13.26	9	9	935	103.084	7.07861
E9Q242	Adenylosuccinate lyase OS=Mus musculus GN=Adsl PE=1 SV=1 - [E9Q242_MOUSE]	5.64528	4.9	2	2	5.53976	5.97	2	2	469	53.0959	7.26904
E9Q2X6	Structural maintenance of chromosomes protein OS=Mus musculus GN=Smc4 PE=1 SV=1 - [E9Q2X6_MOUSE]	4.07957	1.59	2	2	35.3728	10.79	11	13	1261	144.117	7.57666
G8JL68	Myelin expression factor 2 (Fragment) OS=Mus musculus GN=Myef2 PE=1 SV=1 - [G8JL68_MOUSE]	4.18306	3.58	2	2	20.7589	13.21	6	7	530	57.1074	9.15869
A0A0U1RNK7	Dedicator of cytokinesis protein 7 OS=Mus musculus GN=Dock7 PE=4 SV=1 - [A0A0U1RNK7_MOUSE]	5.48417	0.95	2	2	51.5524	12.63	19	21	2098	237.945	6.78564
G3UXH4	Serine/threonine-protein kinase N2 OS=Mus musculus GN=Pkn2 PE=1 SV=1 - [G3UXH4_MOUSE]	4.11646	2.25	2	2	45.2598	20.11	13	16	935	105.723	6.41748
D3YX79	Proteasome subunit alpha type OS=Mus musculus GN=Gm8394 PE=3 SV=1 - [D3YX79_MOUSE]	5.53654	12.03	2	2	6.56169	12.03	2	2	241	26.3852	4.89404
G3UXT7	RNA-binding protein FUS (Fragment) OS=Mus musculus GN=Fus PE=1 SV=1 - [G3UXT7_MOUSE]	7.13685	29.23	2	2	31.8208	55.38	7	12	130	13.9986	8.96826
F7ACR9	Microtubule-actin cross-linking factor 1 (Fragment) OS=Mus musculus GN=Macf1 PE=1 SV=1 - [F7ACR9_MOUSE]	3.42913	0.38	2	2	102.055	7.24	33	40	5333	607.862	5.40186
E9PYI8	Ubiquitin carboxyl-terminal hydrolase 14 OS=Mus musculus GN=Usp14 PE=1 SV=1 - [E9PYI8_MOUSE]	5.77223	5.68	2	2	28.6386	21.4	7	10	458	52.2853	5.65576
F7AA26	Protein Pakap (Fragment) OS=Mus musculus GN=Pakap PE=1 SV=1 - [F7AA26_MOUSE]	7.13746	2.99	2	2	35.0778	13.54	10	13	1137	126.011	5.2749
E9QAT0	Fragile X mental retardation protein 1 homolog OS=Mus musculus GN=Fmr1 PE=1 SV=1 - [E9QAT0_MOUSE]	5.44851	4.41	2	2	33.4941	25.13	10	12	589	66.1297	8.52881
Q6PFD9	Nuclear pore complex protein Nup98-Nup96 OS=Mus musculus GN=Nup98 PE=1 SV=2 - [NUP98_MOUSE]	5.03771	1.6	2	2	24.4919	6.72	8	11	1816	197.118	6.17627
O35245-5	Isoform 5 of Polycystin-2 OS=Mus musculus GN=Pkd2 - [PKD2_MOUSE]	5.34799	2.41	2	2	34.3	14.91	9	13	872	98.0197	6.68311
Q6NZM8	3'-phosphoadenosine 5'-phosphosulfate synthase 1, isoform CRA_a OS=Mus musculus GN=Papss1 PE=1 SV=1 - [Q6NZM8_MOUSE]	3.42889	3.32	2	2	7.8023	6.14	3	3	603	68.4506	6.60986
S4R2E1	ATP-binding cassette sub-family G member 2 OS=Mus musculus GN=Abcg2 PE=1 SV=1 - [S4R2E1_MOUSE]	3.96458	2.95	2	2	16.8295	7.81	4	6	576	63.5671	8.60205
P50580-2	Isoform 2 of Proliferation-associated protein 2G4 OS=Mus musculus GN=Pa2g4 - [PA2G4_MOUSE]	2.12395	5	2	2	14.404	20	5	5	340	37.9474	8.04541
A0A087WRA4	Myeloid cell nuclear differentiation antigen-like protein OS=Mus musculus GN=Mndal PE=1 SV=1 - [A0A087WRA4_MOUSE]	3.91297	3.92	2	2	26.4401	19.18	7	8	485	54.7837	9.29053
A0A0A6YX18	V-type proton ATPase subunit H OS=Mus musculus GN=Atp6v1h PE=1 SV=1 - [A0A0A6YX18_MOUSE]	5.40105	5.16	2	2	24.0435	19.14	8	11	465	54.0742	6.60986
A0A0R4J187	X-ray repair cross-complementing protein 6 OS=Mus musculus GN=Xrcc6 PE=1 SV=1 - [A0A0R4J187_MOUSE]	4.8857	4.28	2	2	26.8488	20.89	9	9	608	69.4419	6.52197
A0A0R4J079	Acyl-Coenzyme A binding domain containing 3, isoform CRA_b OS=Mus musculus GN=Acbd3 PE=1 SV=1 - [A0A0R4J079_MOUSE]	3.04265	6.29	2	2	49.6306	25.33	10	18	525	60.1448	5.04639
A0A0R4J1N9	Transcription factor A, mitochondrial OS=Mus musculus GN=Tfam PE=1 SV=1 - [A0A0R4J1N9_MOUSE]	4.54562	8.04	2	2	16.7676	30.65	7	7	199	23.3693	9.71533
A0A0N4SVQ1	Cytochrome c oxidase subunit NDUFA4 OS=Mus musculus GN=Ndufa4 PE=1 SV=1 - [A0A0N4SVQ1_MOUSE]	5.01874	40.82	2	2	16.0631	63.27	5	6	49	5.87291	8.47021
A0A0N4SVB8	ADP-ribosylation factor-like protein 8B OS=Mus musculus GN=Arl8b PE=1 SV=1 - [A0A0N4SVB8_MOUSE]	2.31782	13.04	2	2	5.3381	18.12	2	2	138	15.9753	8.95361
A0A0G2JF72	Cold shock domain-containing protein E1 OS=Mus musculus GN=Csde1 PE=1 SV=1 - [A0A0G2JF72_MOUSE]	4.76655	4.49	2	2	13.1343	8.98	5	6	668	74.4357	6.17627
A0A0R4J268	Oncostatin-M-specific receptor subunit beta OS=Mus musculus GN=Osmr PE=1 SV=1 - [A0A0R4J268_MOUSE]	4.94856	2.68	2	2	25.5091	9.07	7	9	970	110	6.65381
D3Z3F1	Pre-mRNA 3'-end-processing factor FIP1 (Fragment) OS=Mus musculus GN=Fip1l1 PE=1 SV=2 - [D3Z3F1_MOUSE]	4.70997	6.91	2	2	17.7888	17.05	5	6	434	46.4218	4.7417
P61222	ATP-binding cassette sub-family E member 1 OS=Mus musculus GN=Abce1 PE=1 SV=1 - [ABCE1_MOUSE]					17.1172	13.69	5	6	599	67.271	8.33838
P61164	Alpha-centractin OS=Mus musculus GN=Actr1a PE=1 SV=1 - [ACTZ_MOUSE]					28.3858	26.86	7	10	376	42.5869	6.63916
P62743	AP-2 complex subunit sigma OS=Mus musculus GN=Ap2s1 PE=1 SV=1 - [AP2S1_MOUSE]					8.79451	19.01	3	4	142	17.0067	6.17627
P84084	ADP-ribosylation factor 5 OS=Mus musculus GN=Arf5 PE=1 SV=2 - [ARF5_MOUSE]					17.0214	40.56	4	5	180	20.5166	6.78564
P62331	ADP-ribosylation factor 6 OS=Mus musculus GN=Arf6 PE=1 SV=2 - [ARF6_MOUSE]					11.1927	30.29	4	4	175	20.0694	8.95361
Q9CQC6	Basic leucine zipper and W2 domain-containing protein 1 OS=Mus musculus GN=Bzw1 PE=1 SV=1 - [BZW1_MOUSE]					12.9281	11.46	6	6	419	48.0127	5.92236
P61924	Coatomer subunit zeta-1 OS=Mus musculus GN=Copz1 PE=1 SV=1 - [COPZ1_MOUSE]					6.90592	27.12	3	3	177	20.1855	4.80518
P61202	COP9 signalosome complex subunit 2 OS=Mus musculus GN=Cops2 PE=1 SV=1 - [CSN2_MOUSE]					5.20834	6.32	2	2	443	51.5641	5.52881
P61804	Dolichyl-diphosphooligosaccharide--protein glycosyltransferase subunit DAD1 OS=Mus musculus GN=Dad1 PE=1 SV=3 - [DAD1_MOUSE]					7.79186	19.47	2	3	113	12.4886	7.07861
Q8BWY3	Eukaryotic peptide chain release factor subunit 1 OS=Mus musculus GN=Etf1 PE=1 SV=4 - [ERF1_MOUSE]					9.6145	7.55	2	3	437	49.0002	5.70654
P68040	Guanine nucleotide-binding protein subunit beta-2-like 1 OS=Mus musculus GN=Gnb2l1 PE=1 SV=3 - [GBLP_MOUSE]					7.45297	8.83	2	3	317	35.0546	7.69385
Q6PHZ2-2	Isoform 2 of Calcium/calmodulin-dependent protein kinase type II subunit delta OS=Mus musculus GN=Camk2d - [KCC2D_MOUSE]					17.0811	14.44	5	6	478	54.0794	7.12256
P62715	Serine/threonine-protein phosphatase 2A catalytic subunit beta isoform OS=Mus musculus GN=Ppp2cb PE=1 SV=1 - [PP2AB_MOUSE]					5.32228	10.68	2	2	309	35.5523	5.42725
P62334	26S protease regulatory subunit 10B OS=Mus musculus GN=Psmc6 PE=1 SV=1 - [PRS10_MOUSE]					29.2065	25.45	8	10	389	44.1451	7.48877
P61226	Ras-related protein Rap-2b OS=Mus musculus GN=Rap2b PE=1 SV=1 - [RAP2B_MOUSE]					5.48537	13.66	2	2	183	20.4912	4.80518
Q8BU31	Ras-related protein Rap-2c OS=Mus musculus GN=Rap2c PE=1 SV=1 - [RAP2C_MOUSE]					2.20031	19.13	2	2	183	20.7314	4.94482
Q62159	Rho-related GTP-binding protein RhoC OS=Mus musculus GN=Rhoc PE=1 SV=2 - [RHOC_MOUSE]					4.98295	6.22	2	3	193	21.9923	6.58057
P84096	Rho-related GTP-binding protein RhoG OS=Mus musculus GN=Rhog PE=1 SV=1 - [RHOG_MOUSE]					15.0385	35.08	4	5	191	21.2949	8.11865
Q8BP67	60S ribosomal protein L24 OS=Mus musculus GN=Rpl24 PE=1 SV=2 - [RL24_MOUSE]					28.3122	22.29	5	10	157	17.7679	11.2534
P62889	60S ribosomal protein L30 OS=Mus musculus GN=Rpl30 PE=1 SV=2 - [RL30_MOUSE]					11.3674	18.26	3	4	115	12.7757	9.62744
Q6ZWZ4	60S ribosomal protein L36 OS=Mus musculus GN=Rpl36 PE=1 SV=1 - [Q6ZWZ4_MOUSE]					12.5026	27.62	5	5	105	12.2459	11.5903
Q99M28-2	Isoform 2 of RNA-binding protein with serine-rich domain 1 OS=Mus musculus GN=Rnps1 - [RNPS1_MOUSE]					28.2349	23.4	5	9	282	31.6903	11.8979
P62071	Ras-related protein R-Ras2 OS=Mus musculus GN=Rras2 PE=1 SV=1 - [RRAS2_MOUSE]					20.5281	28.43	5	7	204	23.3847	6.01123
P62849-2	Isoform 2 of 40S ribosomal protein S24 OS=Mus musculus GN=Rps24 - [RS24_MOUSE]					13.2359	20.77	3	5	130	15.0592	10.8872
Q80SW1	Putative adenosylhomocysteinase 2 OS=Mus musculus GN=Ahcyl1 PE=1 SV=1 - [SAHH2_MOUSE]					15.6693	10.57	5	7	530	58.9134	6.88818
P62317	Small nuclear ribonucleoprotein Sm D2 OS=Mus musculus GN=Snrpd2 PE=1 SV=1 - [SMD2_MOUSE]					5.30242	22.88	2	2	118	13.5182	9.90576
Q6ZWQ7	Signal peptidase complex subunit 3 OS=Mus musculus GN=Spcs3 PE=1 SV=1 - [Q6ZWQ7_MOUSE]					7.18133	11.11	3	3	180	20.3005	8.6167
F8WJG3	Transformer-2 protein homolog beta OS=Mus musculus GN=Tra2b PE=1 SV=1 - [F8WJG3_MOUSE]					6.50873	16.49	3	3	188	21.9217	10.1548
Q3TFP0	Serine/arginine-rich-splicing factor 10 OS=Mus musculus GN=Srsf10 PE=1 SV=1 - [Q3TFP0_MOUSE]					8.84094	20.88	3	3	182	22.1219	10.3306
P49615	Cyclin-dependent-like kinase 5 OS=Mus musculus GN=Cdk5 PE=1 SV=1 - [CDK5_MOUSE]					10.2935	10.27	3	4	292	33.2672	7.66455
Q6ZWZ7	60S ribosomal protein L17 OS=Mus musculus GN=Rpl17 PE=1 SV=1 - [Q6ZWZ7_MOUSE]					28.8032	32.61	6	12	184	21.3834	10.1841
Q8VE70	Programmed cell death protein 10 OS=Mus musculus GN=Pdcd10 PE=1 SV=1 - [PDC10_MOUSE]					5.64309	10.85	2	2	212	24.6999	8.19189
P62137	Serine/threonine-protein phosphatase PP1-alpha catalytic subunit OS=Mus musculus GN=Ppp1ca PE=1 SV=1 - [PP1A_MOUSE]					14.9475	19.39	6	7	330	37.5158	6.32861
Q9CPW4	Actin-related protein 2/3 complex subunit 5 OS=Mus musculus GN=Arpc5 PE=1 SV=3 - [ARPC5_MOUSE]					10.5318	33.77	3	3	151	16.2783	5.66846
Q9WVG6-2	Isoform 2 of Histone-arginine methyltransferase CARM1 OS=Mus musculus GN=Carm1 - [CARM1_MOUSE]					5.43184	3.76	2	2	585	63.4193	6.60986
Q9Z0H4-7	Isoform 7 of CUGBP Elav-like family member 2 OS=Mus musculus GN=Celf2 - [CELF2_MOUSE]					5.88336	5.17	2	2	484	51.5918	8.60205
Q9CQF3	Cleavage and polyadenylation specificity factor subunit 5 OS=Mus musculus GN=Nudt21 PE=1 SV=1 - [CPSF5_MOUSE]					2.19027	9.25	2	2	227	26.2237	8.82178
P63154	Crooked neck-like protein 1 OS=Mus musculus GN=Crnkl1 PE=1 SV=1 - [CRNL1_MOUSE]					10.0606	6.23	4	4	690	83.3634	6.93213
O70194	Eukaryotic translation initiation factor 3 subunit D OS=Mus musculus GN=Eif3d PE=1 SV=2 - [EIF3D_MOUSE]					20.4409	14.6	6	8	548	63.9484	6.04932
Q99PT1	Rho GDP-dissociation inhibitor 1 OS=Mus musculus GN=Arhgdia PE=1 SV=3 - [GDIR1_MOUSE]					18.1569	30.39	5	6	204	23.3928	5.19873
Q60872	Eukaryotic translation initiation factor 1A OS=Mus musculus GN=Eif1a PE=2 SV=3 - [IF1A_MOUSE]					9.97516	18.06	2	3	144	16.4922	5.23682
Q9DC28	Casein kinase I isoform delta OS=Mus musculus GN=Csnk1d PE=1 SV=2 - [KC1D_MOUSE]					2.70154	10.6	2	2	415	47.2862	9.74463
P63085	Mitogen-activated protein kinase 1 OS=Mus musculus GN=Mapk1 PE=1 SV=3 - [MK01_MOUSE]					11.1924	8.1	3	4	358	41.2492	6.97607
Q8K273	Membrane magnesium transporter 1 OS=Mus musculus GN=Mmgt1 PE=1 SV=1 - [MMGT1_MOUSE]					3.0132	26.72	2	2	131	14.6676	9.15869
P63328-2	Isoform 2 of Serine/threonine-protein phosphatase 2B catalytic subunit alpha isoform OS=Mus musculus GN=Ppp3ca - [PP2BA_MOUSE]					15.3748	10.18	5	6	511	57.5778	6.30322
Q91ZR1	Ras-related protein Rab-4B OS=Mus musculus GN=Rab4b PE=1 SV=2 - [RAB4B_MOUSE]					28.7243	23	4	10	213	23.614	6.06201
P63321	Ras-related protein Ral-A OS=Mus musculus GN=Rala PE=1 SV=1 - [RALA_MOUSE]					28.8167	26.21	6	10	206	23.538	7.10791
Q9QUI0	Transforming protein RhoA OS=Mus musculus GN=Rhoa PE=1 SV=1 - [RHOA_MOUSE]					7.19108	15.03	3	4	193	21.7681	6.1001
P62717	60S ribosomal protein L18a OS=Mus musculus GN=Rpl18a PE=1 SV=1 - [RL18A_MOUSE]					13.048	24.43	4	5	176	20.7189	10.7114
Q6ZWV7	60S ribosomal protein L35 OS=Mus musculus GN=Rpl35 PE=1 SV=1 - [RL35_MOUSE]					22.1742	30.89	5	12	123	14.5436	11.0483
P63325	40S ribosomal protein S10 OS=Mus musculus GN=Rps10 PE=1 SV=1 - [RS10_MOUSE]					8.82664	27.88	4	4	165	18.9038	10.1548
P63323	40S ribosomal protein S12 OS=Mus musculus GN=Rps12 PE=1 SV=2 - [RS12_MOUSE]					4.01592	13.64	2	2	132	14.5156	7.23975
Q8QZY9	Splicing factor 3B subunit 4 OS=Mus musculus GN=Sf3b4 PE=1 SV=1 - [SF3B4_MOUSE]					6.6384	8.96	2	2	424	44.3271	8.55811
O35326	Serine/arginine-rich splicing factor 5 OS=Mus musculus GN=Srsf5 PE=1 SV=2 - [SRSF5_MOUSE]					6.0979	8.92	2	2	269	30.8731	11.561
P83887	Tubulin gamma-1 chain OS=Mus musculus GN=Tubg1 PE=1 SV=1 - [TBG1_MOUSE]					5.89951	5.54	3	3	451	51.0687	6.02393
Q99KI3	ER membrane protein complex subunit 3 OS=Mus musculus GN=Emc3 PE=1 SV=3 - [EMC3_MOUSE]					9.03313	12.26	3	3	261	29.9604	6.81494
P63024	Vesicle-associated membrane protein 3 OS=Mus musculus GN=Vamp3 PE=1 SV=1 - [VAMP3_MOUSE]					15.6633	47.57	3	5	103	11.473	8.49951
Q8VEJ9	Vacuolar protein sorting-associated protein 4A OS=Mus musculus GN=Vps4a PE=1 SV=1 - [VPS4A_MOUSE]					5.38051	5.26	2	2	437	48.8761	7.79639
Q7TNC9	Inpp5a protein OS=Mus musculus GN=Inpp5a PE=1 SV=1 - [Q7TNC9_MOUSE]					3.91576	5.1	2	2	412	47.5917	6.91748
P97464	Exostosin-1 OS=Mus musculus GN=Ext1 PE=1 SV=1 - [EXT1_MOUSE]					9.67106	6.43	4	4	746	86.2528	9.0415
Q99PV0	Pre-mRNA-processing-splicing factor 8 OS=Mus musculus GN=Prpf8 PE=1 SV=2 - [PRP8_MOUSE]					82.4061	14.22	27	31	2335	273.443	8.83643
O54984	ATPase Asna1 OS=Mus musculus GN=Asna1 PE=1 SV=2 - [ASNA_MOUSE]					6.0892	10.92	3	3	348	38.7974	4.90674
Q9CQJ4	E3 ubiquitin-protein ligase RING2 OS=Mus musculus GN=Rnf2 PE=1 SV=1 - [RING2_MOUSE]					5.1848	6.25	2	2	336	37.5997	6.84424
Q8C4X2	Casein kinase I isoform gamma-3 OS=Mus musculus GN=Csnk1g3 PE=1 SV=2 - [KC1G3_MOUSE]					5.29168	6.6	2	2	424	48.9067	9.11475
Q9Z2W1	Serine/threonine-protein kinase 25 OS=Mus musculus GN=Stk25 PE=1 SV=2 - [STK25_MOUSE]					14.2833	11.03	5	5	426	48.1278	6.81494
P32233	Developmentally-regulated GTP-binding protein 1 OS=Mus musculus GN=Drg1 PE=1 SV=1 - [DRG1_MOUSE]					5.93338	7.08	2	2	367	40.4868	8.89502
O35344	Importin subunit alpha-4 OS=Mus musculus GN=Kpna3 PE=1 SV=1 - [IMA4_MOUSE]					7.60648	6.53	3	3	521	57.7368	4.94482
Q9WTX6	Cullin-1 OS=Mus musculus GN=Cul1 PE=1 SV=1 - [CUL1_MOUSE]					12.4311	7.73	5	5	776	89.635	8.00146
Q60817	Nascent polypeptide-associated complex subunit alpha OS=Mus musculus GN=Naca PE=1 SV=1 - [NACA_MOUSE]					8.65731	19.53	3	3	215	23.3697	4.56396
Q8R5C5	Beta-centractin OS=Mus musculus GN=Actr1b PE=1 SV=1 - [ACTY_MOUSE]					27.1822	27.13	7	11	376	42.2547	6.40479
Q9QYJ0	DnaJ homolog subfamily A member 2 OS=Mus musculus GN=Dnaja2 PE=1 SV=1 - [DNJA2_MOUSE]					7.63912	7.04	3	4	412	45.7166	6.48096
Q99J56	Derlin-1 OS=Mus musculus GN=Derl1 PE=1 SV=1 - [DERL1_MOUSE]					10.1519	13.15	3	4	251	28.8158	9.51025
P16254	Signal recognition particle 14 kDa protein OS=Mus musculus GN=Srp14 PE=1 SV=1 - [SRP14_MOUSE]					6.13217	24.55	2	2	110	12.5018	10.1694
Q921M7	Protein FAM49B OS=Mus musculus GN=Fam49b PE=1 SV=1 - [FA49B_MOUSE]					11.3102	11.73	3	4	324	36.7527	6.06201
Q64310	Surfeit locus protein 4 OS=Mus musculus GN=Surf4 PE=1 SV=1 - [SURF4_MOUSE]					11.2462	7.06	2	5	269	30.3608	7.78174
O55201-2	Isoform 2 of Transcription elongation factor SPT5 OS=Mus musculus GN=Supt5h - [SPT5H_MOUSE]					12.0446	8.67	5	5	888	98.2484	7.15186
Q6GQT1	Alpha-2-macroglobulin-P OS=Mus musculus GN=A2m PE=2 SV=2 - [A2MG_MOUSE]					4.31288	1.42	2	2	1474	164.248	6.60986
P12023	Amyloid beta A4 protein OS=Mus musculus GN=App PE=1 SV=3 - [A4_MOUSE]					17.5472	11.04	7	8	770	86.667	4.79248
Q3UHJ0-2	Isoform 2 of AP2-associated protein kinase 1 OS=Mus musculus GN=Aak1 - [AAK1_MOUSE]					19.4573	10.14	5	6	878	94.6022	6.60986
Q5EG47	5'-AMP-activated protein kinase catalytic subunit alpha-1 OS=Mus musculus GN=Prkaa1 PE=1 SV=2 - [AAPK1_MOUSE]					13.157	10.73	5	5	559	63.8885	8.11865
Q9JKX4-2	Isoform 2 of Protein AATF OS=Mus musculus GN=Aatf - [AATF_MOUSE]					6.12094	10.95	2	2	411	47.0557	8.70459
Q8R5A3	Amyloid beta A4 precursor protein-binding family B member 1-interacting protein OS=Mus musculus GN=Apbb1ip PE=1 SV=2 - [AB1IP_MOUSE]					14.7829	9.1	3	6	670	74.2724	5.35107
Q61102	ATP-binding cassette sub-family B member 7, mitochondrial OS=Mus musculus GN=Abcb7 PE=1 SV=3 - [ABCB7_MOUSE]					21.1473	11.57	8	8	752	82.529	9.31982
P48410	ATP-binding cassette sub-family D member 1 OS=Mus musculus GN=Abcd1 PE=1 SV=1 - [ABCD1_MOUSE]					5.13611	4.08	2	2	736	81.8069	8.70459
P55096	ATP-binding cassette sub-family D member 3 OS=Mus musculus GN=Abcd3 PE=1 SV=2 - [ABCD3_MOUSE]					21.0692	18.06	9	11	659	75.4263	9.26123
Q99LE6	ATP-binding cassette sub-family F member 2 OS=Mus musculus GN=Abcf2 PE=1 SV=1 - [ABCF2_MOUSE]					11.2997	5.89	3	4	628	71.7358	7.04932
Q8K268	ATP-binding cassette sub-family F member 3 OS=Mus musculus GN=Abcf3 PE=1 SV=1 - [ABCF3_MOUSE]					15.114	12.83	5	5	709	79.8151	6.16357
Q99LR1	Monoacylglycerol lipase ABHD12 OS=Mus musculus GN=Abhd12 PE=1 SV=2 - [ABD12_MOUSE]					10.6264	12.56	4	4	398	45.2411	8.71924
Q9Z1Q2	Protein ABHD16A OS=Mus musculus GN=Abhd16a PE=1 SV=3 - [ABHGA_MOUSE]					10.9032	10.04	4	4	558	63.046	8.25049
P62484	Abl interactor 2 OS=Mus musculus GN=Abi2 PE=1 SV=1 - [ABI2_MOUSE]					9.73159	11.66	5	5	446	49.3565	6.01123
P00520-2	Isoform II of Tyrosine-protein kinase ABL1 OS=Mus musculus GN=Abl1 - [ABL1_MOUSE]					5.06868	2.24	2	2	1117	122.103	8.48486
Q8K4G5-4	Isoform 4 of Actin-binding LIM protein 1 OS=Mus musculus GN=Ablim1 - [ABLM1_MOUSE]					32.0398	25.69	11	11	654	74.0041	8.35303
Q5XG73-2	Isoform 2 of Acyl-CoA-binding domain-containing protein 5 OS=Mus musculus GN=Acbd5 - [ACBD5_MOUSE]					9.59498	6.14	2	3	472	52.3373	5.2876
Q9Z2N8	Actin-like protein 6A OS=Mus musculus GN=Actl6a PE=1 SV=2 - [ACL6A_MOUSE]					9.74498	7.46	2	3	429	47.4173	5.60498
Q9CQR4	Acyl-coenzyme A thioesterase 13 OS=Mus musculus GN=Acot13 PE=1 SV=1 - [ACO13_MOUSE]					4.90249	15.71	2	2	140	15.1729	8.82178
P28271	Cytoplasmic aconitate hydratase OS=Mus musculus GN=Aco1 PE=1 SV=3 - [ACOC_MOUSE]					4.47107	2.59	2	2	889	98.0635	7.50342
P13516	Acyl-CoA desaturase 1 OS=Mus musculus GN=Scd1 PE=1 SV=2 - [ACOD1_MOUSE]					4.60348	3.66	2	2	355	41.02	9.0708
Q3URE1	Acyl-CoA synthetase family member 3, mitochondrial OS=Mus musculus GN=Acsf3 PE=1 SV=2 - [ACSF3_MOUSE]					6.27217	5.15	2	2	583	65.0357	8.01611
Q8JZR0	Long-chain-fatty-acid--CoA ligase 5 OS=Mus musculus GN=Acsl5 PE=1 SV=1 - [ACSL5_MOUSE]					16.0763	9.66	7	8	683	76.1575	7.09326
O35598	Disintegrin and metalloproteinase domain-containing protein 10 OS=Mus musculus GN=Adam10 PE=1 SV=2 - [ADA10_MOUSE]					38.2329	18.83	12	16	749	83.9138	7.94287
Q9R1V7-4	Isoform Delta of Disintegrin and metalloproteinase domain-containing protein 23 OS=Mus musculus GN=Adam23 - [ADA23_MOUSE]					8.04057	6.09	3	3	690	77.0084	7.92822
Q8C0I1	Alkyldihydroxyacetonephosphate synthase, peroxisomal OS=Mus musculus GN=Agps PE=1 SV=1 - [ADAS_MOUSE]					40.6897	19.38	12	13	645	71.6383	7.50342
Q8BLF1	Neutral cholesterol ester hydrolase 1 OS=Mus musculus GN=Nceh1 PE=1 SV=1 - [NCEH1_MOUSE]					12.4892	16.67	5	5	408	45.7107	7.04932
Q01341	Adenylate cyclase type 6 OS=Mus musculus GN=Adcy6 PE=1 SV=1 - [ADCY6_MOUSE]					7.31587	2.4	3	3	1165	130.235	7.86963
Q80YS6	Actin filament-associated protein 1 OS=Mus musculus GN=Afap1 PE=1 SV=1 - [AFAP1_MOUSE]					17.2511	7.66	5	6	731	80.5646	8.67529
Q9ESW4	Acylglycerol kinase, mitochondrial OS=Mus musculus GN=Agk PE=1 SV=1 - [AGK_MOUSE]					19.2684	19.71	5	6	421	46.9463	8.39697
Q8CJG0	Protein argonaute-2 OS=Mus musculus GN=Ago2 PE=1 SV=3 - [AGO2_MOUSE]					12.3226	9.3	6	6	860	97.2419	9.18799
Q6PAL7	AT-hook DNA-binding motif-containing protein 1 OS=Mus musculus GN=Ahdc1 PE=1 SV=1 - [AHDC1_MOUSE]					9.74954	3.07	3	3	1594	167.976	8.96826
Q8K4Z3	NAD(P)H-hydrate epimerase OS=Mus musculus GN=Apoa1bp PE=1 SV=1 - [NNRE_MOUSE]					5.67318	6.74	2	2	282	30.9528	7.69385
Q8C4Q6	Axin interactor, dorsalization-associated protein OS=Mus musculus GN=Aida PE=1 SV=1 - [AIDA_MOUSE]					4.64068	9.18	2	2	305	34.8663	6.7417
P31230	Aminoacyl tRNA synthase complex-interacting multifunctional protein 1 OS=Mus musculus GN=Aimp1 PE=1 SV=2 - [AIMP1_MOUSE]					8.4057	18.39	3	3	310	33.9759	8.35303
O08915	AH receptor-interacting protein OS=Mus musculus GN=Aip PE=1 SV=1 - [AIP_MOUSE]					11.9089	12.12	3	4	330	37.5811	6.40479
Q9JII6	Alcohol dehydrogenase [NADP(+)] OS=Mus musculus GN=Akr1a1 PE=1 SV=3 - [AK1A1_MOUSE]					7.75568	10.77	3	3	325	36.5639	7.38623
Q70FJ1-3	Isoform 3 of A-kinase anchor protein 9 OS=Mus musculus GN=Akap9 - [AKAP9_MOUSE]					9.64778	2.01	5	5	3778	433.706	5.04639
Q80VQ0	Aldehyde dehydrogenase family 3 member B1 OS=Mus musculus GN=Aldh3b1 PE=1 SV=1 - [AL3B1_MOUSE]					20.2624	19.44	8	9	468	52.2587	7.54736
Q8BGT5	Alanine aminotransferase 2 OS=Mus musculus GN=Gpt2 PE=1 SV=1 - [ALAT2_MOUSE]					19.6566	11.88	6	7	522	57.9065	8.00146
P07724	Serum albumin OS=Mus musculus GN=Alb PE=1 SV=3 - [ALBU_MOUSE]					29.1653	4.11	2	14	608	68.6477	6.07471
P45376	Aldose reductase OS=Mus musculus GN=Akr1b1 PE=1 SV=3 - [ALDR_MOUSE]					7.17896	10.13	3	3	316	35.7095	7.18115
O09174	Alpha-methylacyl-CoA racemase OS=Mus musculus GN=Amacr PE=1 SV=4 - [AMACR_MOUSE]					16.9719	21.78	6	6	381	41.6775	7.40088
Q9R049-2	Isoform 2 of E3 ubiquitin-protein ligase AMFR OS=Mus musculus GN=Amfr - [AMFR_MOUSE]					7.98883	7.67	4	4	639	72.7058	6.45557
Q8VHG2-2	Isoform 2 of Angiomotin OS=Mus musculus GN=Amot - [AMOT_MOUSE]					25.8909	13.48	8	11	853	95.9041	7.81104
P97449	Aminopeptidase N OS=Mus musculus GN=Anpep PE=1 SV=4 - [AMPN_MOUSE]					7.09634	5.38	5	5	966	109.582	5.89697
Q810B6	Rabankyrin-5 OS=Mus musculus GN=Ankfy1 PE=1 SV=2 - [ANFY1_MOUSE]					15.1041	5.9	4	5	1169	128.571	5.90967
Q9R045	Angiopoietin-related protein 2 OS=Mus musculus GN=Angptl2 PE=2 SV=2 - [ANGL2_MOUSE]					2.34941	5.27	2	2	493	57.0694	7.75244
Q6P1H6-3	Isoform 3 of Ankyrin repeat and LEM domain-containing protein 2 OS=Mus musculus GN=Ankle2 - [ANKL2_MOUSE]					21.8434	12.75	7	7	886	97.9246	7.47412
Q8K298	Actin-binding protein anillin OS=Mus musculus GN=Anln PE=1 SV=2 - [ANLN_MOUSE]					10.1126	5.53	3	3	1121	122.718	6.97607
Q8BH79-2	Isoform 2 of Anoctamin-10 OS=Mus musculus GN=Ano10 - [ANO10_MOUSE]					11.4619	7.15	4	4	601	69.218	7.40088
Q9CZ52	Anthrax toxin receptor 1 OS=Mus musculus GN=Antxr1 PE=1 SV=2 - [ANTR1_MOUSE]					15.6979	12.99	7	7	562	62.2688	7.60596
Q6DFX2	Anthrax toxin receptor 2 OS=Mus musculus GN=Antxr2 PE=1 SV=1 - [ANTR2_MOUSE]					8.97492	8.21	3	3	487	53.1506	7.56201
P97384	Annexin A11 OS=Mus musculus GN=Anxa11 PE=1 SV=2 - [ANX11_MOUSE]					27.6262	18.69	9	11	503	54.0448	7.66455
O35639	Annexin A3 OS=Mus musculus GN=Anxa3 PE=1 SV=4 - [ANXA3_MOUSE]					13.6517	16.72	5	5	323	36.3616	5.75732
P22892	AP-1 complex subunit gamma-1 OS=Mus musculus GN=Ap1g1 PE=1 SV=3 - [AP1G1_MOUSE]					7.53145	4.74	4	4	822	91.2921	6.80029
P35585	AP-1 complex subunit mu-1 OS=Mus musculus GN=Ap1m1 PE=1 SV=3 - [AP1M1_MOUSE]					4.96591	5.67	2	2	423	48.512	7.29834
Q9Z1T1	AP-3 complex subunit beta-1 OS=Mus musculus GN=Ap3b1 PE=1 SV=2 - [AP3B1_MOUSE]					23.6748	8.24	9	9	1105	122.664	5.65576
O54774	AP-3 complex subunit delta-1 OS=Mus musculus GN=Ap3d1 PE=1 SV=1 - [AP3D1_MOUSE]					12.6735	5	4	7	1199	134.996	7.37158
Q9D7N9	Adipocyte plasma membrane-associated protein OS=Mus musculus GN=Apmap PE=1 SV=1 - [APMAP_MOUSE]					29.2022	25.78	8	11	415	46.4047	6.31592
Q8VBT6	Apolipoprotein B receptor OS=Mus musculus GN=Apobr PE=1 SV=1 - [APOBR_MOUSE]					2.83497	3.82	2	2	942	102.643	4.36084
Q02013	Aquaporin-1 OS=Mus musculus GN=Aqp1 PE=1 SV=3 - [AQP1_MOUSE]					38.7663	17.47	5	11	269	28.7752	7.43018
P04627	Serine/threonine-protein kinase A-Raf OS=Mus musculus GN=Araf PE=1 SV=2 - [ARAF_MOUSE]					7.54971	6.29	3	3	604	67.5384	9.11475
Q9EPJ9	ADP-ribosylation factor GTPase-activating protein 1 OS=Mus musculus GN=Arfgap1 PE=1 SV=2 - [ARFG1_MOUSE]					22.4904	22.71	5	6	414	45.2605	5.56689
Q99K28	ADP-ribosylation factor GTPase-activating protein 2 OS=Mus musculus GN=Arfgap2 PE=1 SV=1 - [ARFG2_MOUSE]					14.412	10.77	5	5	520	56.5631	8.17725
Q9D8S3	ADP-ribosylation factor GTPase-activating protein 3 OS=Mus musculus GN=Arfgap3 PE=1 SV=2 - [ARFG3_MOUSE]					26.7219	26.2	8	8	523	57.4202	8.47021
Q3UPH7-3	Isoform 3 of Rho guanine nucleotide exchange factor 40 OS=Mus musculus GN=Arhgef40 - [ARH40_MOUSE]					32.0959	11.57	13	13	1469	160.074	5.57959
Q8R4H2	Rho guanine nucleotide exchange factor 12 OS=Mus musculus GN=Arhgef12 PE=1 SV=2 - [ARHGC_MOUSE]					13.0972	5.12	6	6	1543	172.242	5.74463
A2BH40-4	Isoform 4 of AT-rich interactive domain-containing protein 1A OS=Mus musculus GN=Arid1a - [ARI1A_MOUSE]					12.1675	3.31	4	4	1902	206.269	6.75635
Q9D0L7-2	Isoform 2 of Armadillo repeat-containing protein 10 OS=Mus musculus GN=Armc10 - [ARM10_MOUSE]					14.8089	22.95	5	5	292	31.768	8.90967
Q9D7A8	Armadillo repeat-containing protein 1 OS=Mus musculus GN=Armc1 PE=1 SV=1 - [ARMC1_MOUSE]					9.23308	11.7	2	3	282	31.2268	5.56689
Q9CX83	Armadillo repeat-containing X-linked protein 1 OS=Mus musculus GN=Armcx1 PE=2 SV=1 - [ARMX1_MOUSE]					5.51427	5.48	2	2	456	50.6114	9.33447
Q6A058	Armadillo repeat-containing X-linked protein 2 OS=Mus musculus GN=Armcx2 PE=2 SV=2 - [ARMX2_MOUSE]					20.4853	13.78	5	6	784	80.9851	9.33447
Q8BHS6	Armadillo repeat-containing X-linked protein 3 OS=Mus musculus GN=Armcx3 PE=1 SV=1 - [ARMX3_MOUSE]					6.58189	8.97	3	3	379	42.593	8.67529
P50428	Arylsulfatase A OS=Mus musculus GN=Arsa PE=1 SV=2 - [ARSA_MOUSE]					17.9208	14.82	4	6	506	53.7137	5.87158
P50429-2	Isoform 2 of Arylsulfatase B OS=Mus musculus GN=Arsb - [ARSB_MOUSE]					5.1952	4.64	2	2	431	47.9034	8.33838
P98203-4	Isoform 4 of Armadillo repeat protein deleted in velo-cardio-facial syndrome homolog OS=Mus musculus GN=Arvcf - [ARVC_MOUSE]					14.6614	10.09	6	6	892	97.1057	6.78564
Q9WV54	Acid ceramidase OS=Mus musculus GN=Asah1 PE=1 SV=1 - [ASAH1_MOUSE]					5.19395	5.84	2	2	394	44.6408	8.45557
Q8CG79	Apoptosis-stimulating of p53 protein 2 OS=Mus musculus GN=Tp53bp2 PE=1 SV=3 - [ASPP2_MOUSE]					3.91706	1.33	2	2	1128	125.223	6.34131
P16460	Argininosuccinate synthase OS=Mus musculus GN=Ass1 PE=1 SV=1 - [ASSY_MOUSE]					15.8994	10.19	4	5	412	46.555	8.22119
Q9QZW0-2	Isoform 2 of Phospholipid-transporting ATPase 11C OS=Mus musculus GN=Atp11c - [AT11C_MOUSE]					4.29995	1.71	2	2	1113	127.429	6.96143
Q5XF89	Probable cation-transporting ATPase 13A3 OS=Mus musculus GN=Atp13a3 PE=1 SV=1 - [AT133_MOUSE]					11.5256	4.59	4	4	1219	137.379	6.66846
P14094	Sodium/potassium-transporting ATPase subunit beta-1 OS=Mus musculus GN=Atp1b1 PE=1 SV=1 - [AT1B1_MOUSE]					16.4774	12.5	3	7	304	35.172	8.646
Q9CPQ8	ATP synthase subunit g, mitochondrial OS=Mus musculus GN=Atp5l PE=1 SV=1 - [ATP5L_MOUSE]					21.7873	47.57	5	7	103	11.4172	9.74463
Q64430	Copper-transporting ATPase 1 OS=Mus musculus GN=Atp7a PE=1 SV=3 - [ATP7A_MOUSE]					11.2343	5.3	4	4	1491	161.855	6.62451
Q7TQH0-2	Isoform 2 of Ataxin-2-like protein OS=Mus musculus GN=Atxn2l - [ATX2L_MOUSE]					27.1514	12.01	10	16	1074	112.973	8.5874
P70295	Ancient ubiquitous protein 1 OS=Mus musculus GN=Aup1 PE=1 SV=1 - [AUP1_MOUSE]					23.4705	19.76	6	7	410	46.0922	8.39697
P59017	Bcl-2-like protein 13 OS=Mus musculus GN=Bcl2l13 PE=1 SV=2 - [B2L13_MOUSE]					8.56362	5.07	2	3	434	46.6905	4.58936
P58158	Galactosylgalactosylxylosylprotein 3-beta-glucuronosyltransferase 3 OS=Mus musculus GN=B3gat3 PE=1 SV=1 - [B3GA3_MOUSE]					13.4814	20.6	3	4	335	37.0437	8.77783
P15535-2	Isoform Short of Beta-1,4-galactosyltransferase 1 OS=Mus musculus GN=B4galt1 - [B4GT1_MOUSE]					6.05455	5.44	2	3	386	42.9321	9.30518
Q9JMK0	Beta-1,4-galactosyltransferase 5 OS=Mus musculus GN=B4galt5 PE=2 SV=2 - [B4GT5_MOUSE]					9.30236	9.54	3	4	388	44.7857	7.89893
O54962	Barrier-to-autointegration factor OS=Mus musculus GN=Banf1 PE=1 SV=1 - [BAF_MOUSE]					15.9513	30.34	3	4	89	10.096	6.0874
Q9JLV1	BAG family molecular chaperone regulator 3 OS=Mus musculus GN=Bag3 PE=1 SV=2 - [BAG3_MOUSE]					15.5788	16.81	7	7	577	61.8222	7.26904
Q61334	B-cell receptor-associated protein 29 OS=Mus musculus GN=Bcap29 PE=1 SV=1 - [BAP29_MOUSE]					6.50585	18.33	3	3	240	27.9463	9.71533
Q07813	Apoptosis regulator BAX OS=Mus musculus GN=Bax PE=1 SV=1 - [BAX_MOUSE]					6.56615	7.29	2	2	192	21.3808	4.98291
P23780	Beta-galactosidase OS=Mus musculus GN=Glb1 PE=1 SV=1 - [BGAL_MOUSE]					11.2002	7.11	4	4	647	73.0742	7.47412
Q9D1I2	Caspase recruitment domain-containing protein 19 OS=Mus musculus GN=Card19 PE=1 SV=1 - [CAR19_MOUSE]					4.22328	9.84	2	2	183	20.9228	8.03076
Q91Z96	BMP-2-inducible protein kinase OS=Mus musculus GN=Bmp2k PE=1 SV=1 - [BMP2K_MOUSE]					9.5866	3.87	3	3	1138	126.107	6.80029
Q8R164	Valacyclovir hydrolase OS=Mus musculus GN=Bphl PE=1 SV=1 - [BPHL_MOUSE]					8.00489	16.15	4	4	291	32.8301	8.93896
Q9Z0S1	3'(2'),5'-bisphosphate nucleotidase 1 OS=Mus musculus GN=Bpnt1 PE=1 SV=2 - [BPNT1_MOUSE]					6.41204	8.12	2	2	308	33.1751	5.8208
Q9D023	Mitochondrial pyruvate carrier 2 OS=Mus musculus GN=Mpc2 PE=1 SV=1 - [MPC2_MOUSE]					6.05458	18.11	2	2	127	14.2766	10.6089
P28028-2	Isoform 2 of Serine/threonine-protein kinase B-raf OS=Mus musculus GN=Braf - [BRAF_MOUSE]					5.28287	6.38	2	2	329	37.0941	9.30518
Q80Y55	BSD domain-containing protein 1 OS=Mus musculus GN=Bsdc1 PE=1 SV=1 - [BSDC1_MOUSE]					7.66272	11.24	4	4	427	46.9236	4.39893
Q8R2Q8	Bone marrow stromal antigen 2 OS=Mus musculus GN=Bst2 PE=1 SV=1 - [BST2_MOUSE]					11.6701	16.86	4	7	172	19.14	7.34229
O54825	Bystin OS=Mus musculus GN=Bysl PE=1 SV=3 - [BYST_MOUSE]					5.95283	8.72	4	4	436	49.752	7.78174
Q9JJ06	Glycoprotein-N-acetylgalactosamine 3-beta-galactosyltransferase 1 OS=Mus musculus GN=C1galt1 PE=1 SV=1 - [C1GLT_MOUSE]					9.91316	11.02	2	3	363	42.2769	7.1958
Q61112	45 kDa calcium-binding protein OS=Mus musculus GN=Sdf4 PE=1 SV=1 - [CAB45_MOUSE]					35.1102	25.76	8	12	361	42.0374	4.95752
Q9QWF0	Chromatin assembly factor 1 subunit A OS=Mus musculus GN=Chaf1a PE=1 SV=1 - [CAF1A_MOUSE]					4.74521	2.41	2	2	911	101.872	5.40186
Q9QZA0	Carbonic anhydrase 5B, mitochondrial OS=Mus musculus GN=Ca5b PE=1 SV=2 - [CAH5B_MOUSE]					11.8662	18.93	6	6	317	36.5996	7.31299
O08688	Calpain-5 OS=Mus musculus GN=Capn5 PE=1 SV=1 - [CAN5_MOUSE]					12.2623	9.69	4	4	640	72.9086	7.35693
O35646	Calpain-6 OS=Mus musculus GN=Capn6 PE=1 SV=2 - [CAN6_MOUSE]					40.7679	20.28	13	15	641	74.4947	7.1665
Q6ZQ73	Cullin-associated NEDD8-dissociated protein 2 OS=Mus musculus GN=Cand2 PE=1 SV=2 - [CAND2_MOUSE]					5.12621	1.7	2	2	1235	135.546	5.57959
Q8VCF1	Soluble calcium-activated nucleotidase 1 OS=Mus musculus GN=Cant1 PE=2 SV=1 - [CANT1_MOUSE]					23.7476	28.54	9	9	403	45.6242	6.771
Q6P2L7-2	Isoform 2 of Protein CASC4 OS=Mus musculus GN=Casc4 - [CASC4_MOUSE]					7.73226	11.44	3	3	402	45.8859	5.23682
P10605	Cathepsin B OS=Mus musculus GN=Ctsb PE=1 SV=2 - [CATB_MOUSE]					31.6704	20.94	6	9	339	37.2557	5.90967
P47753	F-actin-capping protein subunit alpha-1 OS=Mus musculus GN=Capza1 PE=1 SV=4 - [CAZA1_MOUSE]					38.6141	30.42	6	16	286	32.9193	5.5542
O89001	Carboxypeptidase D OS=Mus musculus GN=Cpd PE=1 SV=2 - [CBPD_MOUSE]					49.6381	15.32	17	20	1377	152.31	6.17627
P08074	Carbonyl reductase [NADPH] 2 OS=Mus musculus GN=Cbr2 PE=1 SV=1 - [CBR2_MOUSE]					8.38605	11.07	3	3	244	25.9416	9.01221
Q8CH18-3	Isoform 3 of Cell division cycle and apoptosis regulator protein 1 OS=Mus musculus GN=Ccar1 - [CCAR1_MOUSE]					15.5722	6.83	6	6	1084	124.669	6.02393
Q9JIG7	Coiled-coil domain-containing protein 22 OS=Mus musculus GN=Ccdc22 PE=1 SV=1 - [CCD22_MOUSE]					29.3476	20.41	10	10	627	70.7998	6.01123
Q3URS9-2	Isoform 2 of Coiled-coil domain-containing protein 51 OS=Mus musculus GN=Ccdc51 - [CCD51_MOUSE]					5.39085	7.73	2	2	375	41.7356	7.56201
Q9D2R6	Cytochrome c oxidase assembly factor 3 homolog, mitochondrial OS=Mus musculus GN=Coa3 PE=1 SV=1 - [COA3_MOUSE]					4.99713	18.52	2	2	108	11.9792	9.86182
Q8R2G6	Coiled-coil domain-containing protein 80 OS=Mus musculus GN=Ccdc80 PE=1 SV=2 - [CCD80_MOUSE]					8.11558	3.48	3	3	949	107.545	9.5835
Q8C1Y8	Vacuolar fusion protein CCZ1 homolog OS=Mus musculus GN=Ccz1 PE=1 SV=1 - [CCZ1_MOUSE]					4.12035	4.17	2	2	480	55.469	6.02393
Q91V98	Endosialin OS=Mus musculus GN=Cd248 PE=1 SV=1 - [CD248_MOUSE]					6.60253	4.84	3	3	765	81.7607	5.65576
Q64314	Hematopoietic progenitor cell antigen CD34 OS=Mus musculus GN=Cd34 PE=1 SV=1 - [CD34_MOUSE]					17.4642	12.83	4	5	382	40.9571	5.30029
Q64314-2	Isoform Short of Hematopoietic progenitor cell antigen CD34 OS=Mus musculus GN=Cd34 - [CD34_MOUSE]					12.6752	10.15	4	4	325	35.2405	5.16064
P41731	CD63 antigen OS=Mus musculus GN=Cd63 PE=1 SV=2 - [CD63_MOUSE]					5.38644	8.82	2	2	238	25.7492	6.97607
P40237	CD82 antigen OS=Mus musculus GN=Cd82 PE=1 SV=1 - [CD82_MOUSE]					13.3841	8.65	3	4	266	29.6089	5.021
Q6A068	Cell division cycle 5-like protein OS=Mus musculus GN=Cdc5l PE=1 SV=2 - [CDC5L_MOUSE]					39.1666	26.06	12	12	802	92.1325	8.01611
Q14AX6-2	Isoform 2 of Cyclin-dependent kinase 12 OS=Mus musculus GN=Cdk12 - [CDK12_MOUSE]					6.93612	1.19	2	3	1258	139.797	9.5542
A2A6T1	Cerebellar degeneration-related protein 2-like OS=Mus musculus GN=Cdr2l PE=1 SV=1 - [CDR2L_MOUSE]					5.19104	4.73	2	2	465	53.18	5.75732
Q7TSG1	Centrosomal protein of 120 kDa OS=Mus musculus GN=Cep120 PE=1 SV=1 - [CE120_MOUSE]					6.39029	3.44	3	3	988	112.509	5.93506
Q8BI22	Centrosomal protein of 128 kDa OS=Mus musculus GN=Cep128 PE=1 SV=2 - [CE128_MOUSE]					25.4344	14.25	11	11	1102	128.425	6.52197
P53569-2	Isoform CBF2 of CCAAT/enhancer-binding protein zeta OS=Mus musculus GN=Cebpz - [CEBPZ_MOUSE]					4.01387	4.12	2	2	461	52.5761	6.62451
P28659-2	Isoform 2 of CUGBP Elav-like family member 1 OS=Mus musculus GN=Celf1 - [CELF1_MOUSE]					14.0137	8.71	5	5	482	51.5566	8.47021
Q924Z4	Ceramide synthase 2 OS=Mus musculus GN=Cers2 PE=1 SV=1 - [CERS2_MOUSE]					25.0723	12.37	6	10	380	44.9952	8.74854
Q8C172	Ceramide synthase 6 OS=Mus musculus GN=Cers6 PE=1 SV=1 - [CERS6_MOUSE]					8.54044	4.95	2	3	384	44.7836	7.63525
Q8K327	Chromosome alignment-maintaining phosphoprotein 1 OS=Mus musculus GN=Champ1 PE=1 SV=1 - [CHAP1_MOUSE]					6.009	3.37	2	2	802	87.5058	7.85498
Q9CQA6	Coiled-coil-helix-coiled-coil-helix domain-containing protein 1 OS=Mus musculus GN=Chchd1 PE=1 SV=1 - [CHCH1_MOUSE]					5.44779	30.51	2	2	118	13.5989	10.1548
Q8CGZ0	Calcium homeostasis endoplasmic reticulum protein OS=Mus musculus GN=Cherp PE=1 SV=1 - [CHERP_MOUSE]					8.11122	2.78	3	3	936	106.102	9.14404
Q9WUD1	STIP1 homology and U box-containing protein 1 OS=Mus musculus GN=Stub1 PE=1 SV=1 - [CHIP_MOUSE]					16.957	19.74	5	5	304	34.8873	6.01123
Q6ZQ11	Chondroitin sulfate synthase 1 OS=Mus musculus GN=Chsy1 PE=2 SV=2 - [CHSS1_MOUSE]					5.61479	2.5	2	2	800	91.3246	9.21729
Q99LL3	Carbohydrate sulfotransferase 12 OS=Mus musculus GN=Chst12 PE=2 SV=2 - [CHSTC_MOUSE]					1.73719	5.73	2	2	419	49.3672	7.88428
Q9D3P8	Plasminogen receptor (KT) OS=Mus musculus GN=Plgrkt PE=1 SV=1 - [PLRKT_MOUSE]					10.4341	23.13	3	4	147	17.2499	9.49561
Q8CJ53-4	Isoform 4 of Cdc42-interacting protein 4 OS=Mus musculus GN=Trip10 - [CIP4_MOUSE]					9.71109	8.06	4	4	546	62.5281	5.41455
Q8K389	CDK5 regulatory subunit-associated protein 2 OS=Mus musculus GN=Cdk5rap2 PE=1 SV=3 - [CK5P2_MOUSE]					11.9114	2.91	5	5	1822	205.817	5.30029
Q99LM2	CDK5 regulatory subunit-associated protein 3 OS=Mus musculus GN=Cdk5rap3 PE=1 SV=1 - [CK5P3_MOUSE]					26.8633	18.29	8	10	503	56.955	4.83057
Q3V1H1	Cytoskeleton-associated protein 2 OS=Mus musculus GN=Ckap2 PE=1 SV=1 - [CKAP2_MOUSE]					4.64358	4.37	2	2	664	73.9835	9.23193
Q6IRU5-2	Isoform 2 of Clathrin light chain B OS=Mus musculus GN=Cltb - [CLCB_MOUSE]					5.27543	11.37	2	2	211	23.1602	4.67822
Q9WVD4	H(+)/Cl(-) exchange transporter 5 OS=Mus musculus GN=Clcn5 PE=1 SV=1 - [CLCN5_MOUSE]					6.9349	3.35	3	3	746	83.0469	7.00537
Q9Z0H8-2	Isoform 2 of CAP-Gly domain-containing linker protein 2 OS=Mus musculus GN=Clip2 - [CLIP2_MOUSE]					6.15418	3.56	2	2	1012	111.787	6.55127
Q8R373	CXADR-like membrane protein OS=Mus musculus GN=Clmp PE=1 SV=1 - [CLMP_MOUSE]					6.79439	10.46	2	3	373	41.1891	8.38232
Q8BXA5	Cleft lip and palate transmembrane protein 1-like protein OS=Mus musculus GN=Clptm1l PE=1 SV=1 - [CLP1L_MOUSE]					5.61557	4.27	2	2	539	62.1432	8.83643
O88696	ATP-dependent Clp protease proteolytic subunit, mitochondrial OS=Mus musculus GN=Clpp PE=1 SV=1 - [CLPP_MOUSE]					20.6351	23.53	5	7	272	29.7813	7.47412
Q06890	Clusterin OS=Mus musculus GN=Clu PE=1 SV=1 - [CLUS_MOUSE]					12.9915	13.17	4	4	448	51.6226	5.66846
Q8R4N0	Citrate lyase subunit beta-like protein, mitochondrial OS=Mus musculus GN=Clybl PE=1 SV=2 - [CLYBL_MOUSE]					15.8244	19.53	6	6	338	37.5248	8.54346
Q3U5Q7	UMP-CMP kinase 2, mitochondrial OS=Mus musculus GN=Cmpk2 PE=1 SV=2 - [CMPK2_MOUSE]					3.9608	4.47	2	2	447	50.0047	7.26904
Q8C156	Condensin complex subunit 2 OS=Mus musculus GN=Ncaph PE=1 SV=1 - [CND2_MOUSE]					7.28894	8.21	4	5	731	82.2511	4.95752
Q32NY4-2	Isoform 2 of Metal transporter CNNM3 OS=Mus musculus GN=Cnnm3 - [CNNM3_MOUSE]					6.40185	4.1	3	3	708	75.7577	5.64307
Q69ZF7	Metal transporter CNNM4 OS=Mus musculus GN=Cnnm4 PE=1 SV=2 - [CNNM4_MOUSE]					4.18404	2.59	2	2	771	86.5705	6.07471
Q8C5L3-3	Isoform 3 of CCR4-NOT transcription complex subunit 2 OS=Mus musculus GN=Cnot2 - [CNOT2_MOUSE]					4.78749	6.15	2	2	455	50.1925	7.92822
Q9QXT0	Protein canopy homolog 2 OS=Mus musculus GN=Cnpy2 PE=1 SV=1 - [CNPY2_MOUSE]					10.9695	28.02	4	4	182	20.7543	5.07178
Q9DAU1	Protein canopy homolog 3 OS=Mus musculus GN=Cnpy3 PE=1 SV=1 - [CNPY3_MOUSE]					2.96406	6.88	2	2	276	30.5186	5.61768
Q8CB62	Centrobin OS=Mus musculus GN=Cntrob PE=2 SV=2 - [CNTRB_MOUSE]					14.2506	9.58	6	6	887	99.3439	5.5542
Q9EP72	ER membrane protein complex subunit 7 OS=Mus musculus GN=Emc7 PE=1 SV=1 - [EMC7_MOUSE]					6.93139	15.35	3	3	241	26.2934	9.23193
P02463	Collagen alpha-1(IV) chain OS=Mus musculus GN=Col4a1 PE=1 SV=4 - [CO4A1_MOUSE]					23.3053	6.77	6	8	1669	160.579	8.23584
P08122	Collagen alpha-2(IV) chain OS=Mus musculus GN=Col4a2 PE=1 SV=4 - [CO4A2_MOUSE]					13.1912	5.1	6	6	1707	167.22	8.48486
Q3U962	Collagen alpha-2(V) chain OS=Mus musculus GN=Col5a2 PE=1 SV=1 - [CO5A2_MOUSE]					74.0501	22.18	19	24	1497	144.929	6.69775
Q3UMF0-3	Isoform 3 of Cordon-bleu protein-like 1 OS=Mus musculus GN=Cobll1 - [COBL1_MOUSE]					16.9364	11.73	9	9	1202	129.372	7.88428
Q8C0L8	Conserved oligomeric Golgi complex subunit 5 OS=Mus musculus GN=Cog5 PE=1 SV=3 - [COG5_MOUSE]					4.65747	2.53	2	2	829	91.3341	6.26514
Q8BLX7	Collagen alpha-1(XVI) chain OS=Mus musculus GN=Col16a1 PE=1 SV=2 - [COGA1_MOUSE]					12.6259	3.1	3	4	1580	155.707	7.91357
Q9QXK3-4	Isoform 4 of Coatomer subunit gamma-2 OS=Mus musculus GN=Copg2 - [COPG2_MOUSE]					4.54029	2.87	2	2	870	97.4884	5.85889
Q8CFY5	Protoheme IX farnesyltransferase, mitochondrial OS=Mus musculus GN=Cox10 PE=2 SV=1 - [COX10_MOUSE]					6.33616	9.03	2	2	443	48.8524	9.05615
Q6P5D4	Centrosomal protein of 135 kDa OS=Mus musculus GN=Cep135 PE=1 SV=1 - [CP135_MOUSE]					9.09317	3.77	3	3	1140	133.263	6.48096
Q64429	Cytochrome P450 1B1 OS=Mus musculus GN=Cyp1b1 PE=1 SV=3 - [CP1B1_MOUSE]					19.0149	14.18	8	8	543	60.499	8.42627
Q8BKE6	Cytochrome P450 20A1 OS=Mus musculus GN=Cyp20a1 PE=1 SV=1 - [CP20A_MOUSE]					21.1905	13.64	6	7	462	52.1162	6.94678
Q60952	Centrosome-associated protein CEP250 OS=Mus musculus GN=Cep250 PE=1 SV=4 - [CP250_MOUSE]					12.2861	2.24	4	4	2414	276.647	5.07178
P33267	Cytochrome P450 2F2 OS=Mus musculus GN=Cyp2f2 PE=1 SV=1 - [CP2F2_MOUSE]					7.76006	6.72	3	3	491	55.913	7.89893
Q8C166	Copine-1 OS=Mus musculus GN=Cpne1 PE=1 SV=1 - [CPNE1_MOUSE]					20.987	15.3	8	8	536	58.8494	5.65576
Q8BT60	Copine-3 OS=Mus musculus GN=Cpne3 PE=1 SV=2 - [CPNE3_MOUSE]					11.6866	9.01	4	4	533	59.5469	5.78271
Q9QXK7	Cleavage and polyadenylation specificity factor subunit 3 OS=Mus musculus GN=Cpsf3 PE=1 SV=2 - [CPSF3_MOUSE]					5.02529	4.68	2	2	684	77.4552	5.60498
Q6NVF9	Cleavage and polyadenylation specificity factor subunit 6 OS=Mus musculus GN=Cpsf6 PE=1 SV=1 - [CPSF6_MOUSE]					17.9334	12.89	5	6	551	59.1164	7.15186
Q8BTV2-2	Isoform 2 of Cleavage and polyadenylation specificity factor subunit 7 OS=Mus musculus GN=Cpsf7 - [CPSF7_MOUSE]					4.47344	4.55	2	2	462	51.0258	7.78174
P97742	Carnitine O-palmitoyltransferase 1, liver isoform OS=Mus musculus GN=Cpt1a PE=1 SV=4 - [CPT1A_MOUSE]					11.952	8.93	5	5	773	88.1947	8.6167
Q3TYS2	Uncharacterized protein C17orf62 homolog OS=Mus musculus PE=1 SV=2 - [CQ062_MOUSE]					4.68715	9.63	2	2	187	20.9079	8.5874
Q8BZR9	Nuclear cap-binding protein subunit 3 OS=Mus musculus GN=Ncbp3 PE=1 SV=1 - [NCBP3_MOUSE]					4.56065	3.74	2	2	615	70.0001	5.79541
Q9CYA0	Cysteine-rich with EGF-like domain protein 2 OS=Mus musculus GN=Creld2 PE=1 SV=1 - [CREL2_MOUSE]					10.5985	11.14	3	4	350	38.1938	4.57666
Q8CJ40-2	Isoform 2 of Rootletin OS=Mus musculus GN=Crocc - [CROCC_MOUSE]					21.7037	5.15	8	8	1845	208.145	5.52881
Q9CYD3	Cartilage-associated protein OS=Mus musculus GN=Crtap PE=1 SV=3 - [CRTAP_MOUSE]					16.9367	15.25	7	7	400	46.1396	5.70654
Q9CPT4	Myeloid-derived growth factor OS=Mus musculus GN=Mydgf PE=1 SV=1 - [MYDGF_MOUSE]					3.15942	18.67	2	2	166	17.971	6.78564
Q8BGX2	Uncharacterized protein C19orf52 homolog OS=Mus musculus PE=1 SV=1 - [CS052_MOUSE]					4.36424	9.4	2	2	266	29.397	6.72705
Q60737	Casein kinase II subunit alpha OS=Mus musculus GN=Csnk2a1 PE=1 SV=2 - [CSK21_MOUSE]					18.0285	15.86	5	5	391	45.1048	7.73779
O54833	Casein kinase II subunit alpha' OS=Mus musculus GN=Csnk2a2 PE=1 SV=1 - [CSK22_MOUSE]					4.66456	5.71	2	2	350	41.1891	8.55811
P41241	Tyrosine-protein kinase CSK OS=Mus musculus GN=Csk PE=1 SV=2 - [CSK_MOUSE]					3.81925	4	2	2	450	50.6838	7.06396
O88543	COP9 signalosome complex subunit 3 OS=Mus musculus GN=Cops3 PE=1 SV=3 - [CSN3_MOUSE]					4.01478	5.91	2	2	423	47.801	6.65381
O88544	COP9 signalosome complex subunit 4 OS=Mus musculus GN=Cops4 PE=1 SV=1 - [CSN4_MOUSE]					5.63277	6.9	2	2	406	46.2557	5.8335
Q99LI7	Cleavage stimulation factor subunit 3 OS=Mus musculus GN=Cstf3 PE=1 SV=1 - [CSTF3_MOUSE]					6.2373	4.46	2	2	717	82.8237	8.11865
A2APY7	NADH dehydrogenase [ubiquinone] 1 alpha subcomplex assembly factor 5 OS=Mus musculus GN=Ndufaf5 PE=1 SV=1 - [NDUF5_MOUSE]					7.77315	9.04	3	3	343	38.3804	6.1001
Q99LJ0	CTTNBP2 N-terminal-like protein OS=Mus musculus GN=Cttnbp2nl PE=1 SV=1 - [CT2NL_MOUSE]					7.9809	10.03	4	5	638	69.7985	7.7085
Q9CWL8	Beta-catenin-like protein 1 OS=Mus musculus GN=Ctnnbl1 PE=1 SV=1 - [CTBL1_MOUSE]					3.13636	4.09	2	2	563	64.9391	5.07178
P49025-5	Isoform 5 of Citron Rho-interacting kinase OS=Mus musculus GN=Cit - [CTRO_MOUSE]					43.8005	10.07	17	18	2085	238.696	6.53662
Q9D4H8	Cullin-2 OS=Mus musculus GN=Cul2 PE=1 SV=2 - [CUL2_MOUSE]					13.7553	6.04	4	5	745	86.8208	7.00537
Q8VE73-3	Isoform 2 of Cullin-7 OS=Mus musculus GN=Cul7 - [CUL7_MOUSE]					8.57657	2.13	3	3	1688	192.042	6.32861
Q9CQX2	Cytochrome b5 type B OS=Mus musculus GN=Cyb5b PE=1 SV=1 - [CYB5B_MOUSE]					26.6524	54.11	6	8	146	16.3078	4.89404
Q9CXW3	Calcyclin-binding protein OS=Mus musculus GN=Cacybp PE=1 SV=1 - [CYBP_MOUSE]					5.40471	12.23	2	2	229	26.4938	7.86963
Q2KN98	Cytospin-A OS=Mus musculus GN=Specc1l PE=1 SV=1 - [CYTSA_MOUSE]					6.31925	4.11	2	2	1118	124.412	5.75732
Q3UHC7-2	Isoform 2 of Disabled homolog 2-interacting protein OS=Mus musculus GN=Dab2ip - [DAB2P_MOUSE]					12.0833	5.54	5	5	1065	117.581	6.78564
O54784	Death-associated protein kinase 3 OS=Mus musculus GN=Dapk3 PE=1 SV=1 - [DAPK3_MOUSE]					4.95895	4.91	2	2	448	51.3898	8.70459
Q62418-3	Isoform 3 of Drebrin-like protein OS=Mus musculus GN=Dbnl - [DBNL_MOUSE]					25.4825	22.92	7	8	432	48.3115	4.91943
Q8R1Q8	Cytoplasmic dynein 1 light intermediate chain 1 OS=Mus musculus GN=Dync1li1 PE=1 SV=1 - [DC1L1_MOUSE]					19.9399	12.43	5	6	523	56.5791	6.41748
Q6PDL0	Cytoplasmic dynein 1 light intermediate chain 2 OS=Mus musculus GN=Dync1li2 PE=1 SV=2 - [DC1L2_MOUSE]					5.3697	5.69	2	2	492	54.1846	6.27783
Q8N7N5-2	Isoform 2 of DDB1- and CUL4-associated factor 8 OS=Mus musculus GN=Dcaf8 - [DCAF8_MOUSE]					4.56004	7.06	2	2	411	45.6973	5.93506
Q99KJ8	Dynactin subunit 2 OS=Mus musculus GN=Dctn2 PE=1 SV=3 - [DCTN2_MOUSE]					21.5947	23.38	7	8	402	44.0897	5.26221
Q61655	ATP-dependent RNA helicase DDX19A OS=Mus musculus GN=Ddx19a PE=1 SV=2 - [DD19A_MOUSE]					7.17411	6.9	2	3	478	53.8988	6.66846
Q62371	Discoidin domain-containing receptor 2 OS=Mus musculus GN=Ddr2 PE=1 SV=2 - [DDR2_MOUSE]					18.4629	8.9	7	7	854	96.4199	5.49072
Q80WW9	DDRGK domain-containing protein 1 OS=Mus musculus GN=Ddrgk1 PE=1 SV=2 - [DDRGK_MOUSE]					7.78044	18.1	3	3	315	35.9557	5.35107
Q8K363	ATP-dependent RNA helicase DDX18 OS=Mus musculus GN=Ddx18 PE=1 SV=1 - [DDX18_MOUSE]					24.2493	11.36	6	10	660	74.1343	9.5249
Q9ESV0	ATP-dependent RNA helicase DDX24 OS=Mus musculus GN=Ddx24 PE=1 SV=2 - [DDX24_MOUSE]					14.0685	8.52	6	6	857	96.3686	9.36377
Q921N6	Probable ATP-dependent RNA helicase DDX27 OS=Mus musculus GN=Ddx27 PE=1 SV=3 - [DDX27_MOUSE]					9.63434	5.26	4	4	760	85.8852	9.24658
Q9CWT6	Probable ATP-dependent RNA helicase DDX28 OS=Mus musculus GN=Ddx28 PE=2 SV=2 - [DDX28_MOUSE]					7.94016	7.22	3	3	540	59.4782	10.0376
Q91VN6	Probable ATP-dependent RNA helicase DDX41 OS=Mus musculus GN=Ddx41 PE=1 SV=2 - [DDX41_MOUSE]					7.07675	5.31	2	2	622	69.775	6.69775
Q569Z5-2	Isoform 2 of Probable ATP-dependent RNA helicase DDX46 OS=Mus musculus GN=Ddx46 - [DDX46_MOUSE]					6.57479	3.51	3	3	1027	116.816	9.26123
Q99MJ9	ATP-dependent RNA helicase DDX50 OS=Mus musculus GN=Ddx50 PE=2 SV=1 - [DDX50_MOUSE]					4.43686	2.59	2	2	734	82.1248	9.24658
O09005	Sphingolipid delta(4)-desaturase DES1 OS=Mus musculus GN=Degs1 PE=1 SV=1 - [DEGS1_MOUSE]					11.7896	10.84	2	3	323	38.2165	7.76709
Q9Z2A7	Diacylglycerol O-acyltransferase 1 OS=Mus musculus GN=Dgat1 PE=1 SV=1 - [DGAT1_MOUSE]					6.99364	7.23	2	2	498	56.7534	9.39307
Q8VC30	Triokinase/FMN cyclase OS=Mus musculus GN=Tkfc PE=1 SV=1 - [TKFC_MOUSE]					5.93017	8.13	3	3	578	59.6534	6.91748
Q9EQ06-2	Isoform 2 of Estradiol 17-beta-dehydrogenase 11 OS=Mus musculus GN=Hsd17b11 - [DHB11_MOUSE]					10.1254	19.4	4	4	232	25.3306	9.01221
O88736	3-keto-steroid reductase OS=Mus musculus GN=Hsd17b7 PE=1 SV=1 - [DHB7_MOUSE]					18.5131	15.27	4	6	334	37.2931	6.72705
P50171	Estradiol 17-beta-dehydrogenase 8 OS=Mus musculus GN=Hsd17b8 PE=1 SV=2 - [DHB8_MOUSE]					10.295	20.46	4	4	259	26.5716	6.53662
O88455	7-dehydrocholesterol reductase OS=Mus musculus GN=Dhcr7 PE=1 SV=1 - [DHCR7_MOUSE]					4.1017	4.03	2	2	471	53.8833	8.35303
Q5SS80-2	Isoform 2 of Dehydrogenase/reductase SDR family member 13 OS=Mus musculus GN=Dhrs13 - [DHR13_MOUSE]					7.43269	9.12	2	3	285	31.143	6.93213
Q9CXR1	Dehydrogenase/reductase SDR family member 7 OS=Mus musculus GN=Dhrs7 PE=1 SV=2 - [DHRS7_MOUSE]					6.96857	8.58	3	3	338	38.143	8.32373
Q6PGC1	ATP-dependent RNA helicase Dhx29 OS=Mus musculus GN=Dhx29 PE=1 SV=1 - [DHX29_MOUSE]					5.25901	1.68	2	2	1365	153.879	7.94287
O70566	Protein diaphanous homolog 2 OS=Mus musculus GN=Diaph2 PE=1 SV=2 - [DIAP2_MOUSE]					14.7578	5.83	5	5	1098	124.792	6.91748
Q8C9B9	Death-inducer obliterator 1 OS=Mus musculus GN=Dido1 PE=1 SV=4 - [DIDO1_MOUSE]					3.5335	1.55	2	2	2256	247.024	7.91357
Q3UH60	Disco-interacting protein 2 homolog B OS=Mus musculus GN=Dip2b PE=1 SV=1 - [DIP2B_MOUSE]					5.23136	2.35	2	2	1574	171.017	8.08936
Q99KV1	DnaJ homolog subfamily B member 11 OS=Mus musculus GN=Dnajb11 PE=1 SV=1 - [DJB11_MOUSE]					19.8665	23.46	5	6	358	40.5297	6.31592
Q9QYI4	DnaJ homolog subfamily B member 12 OS=Mus musculus GN=Dnajb12 PE=1 SV=2 - [DJB12_MOUSE]					6.66042	10.37	3	3	376	41.9618	8.51416
Q5U458	DnaJ homolog subfamily C member 11 OS=Mus musculus GN=Dnajc11 PE=1 SV=2 - [DJC11_MOUSE]					26.3219	18.07	10	10	559	63.1938	8.32373
Q9JI44	DNA methyltransferase 1-associated protein 1 OS=Mus musculus GN=Dmap1 PE=1 SV=1 - [DMAP1_MOUSE]					5.5859	6.62	2	2	468	53.0969	9.49561
O54946	DnaJ homolog subfamily B member 6 OS=Mus musculus GN=Dnajb6 PE=1 SV=4 - [DNJB6_MOUSE]					2.96615	7.4	2	2	365	39.7829	9.36377
Q61712	DnaJ homolog subfamily C member 1 OS=Mus musculus GN=Dnajc1 PE=1 SV=1 - [DNJC1_MOUSE]					11.2702	9.24	4	4	552	63.8305	8.96826
Q9QYI3	DnaJ homolog subfamily C member 7 OS=Mus musculus GN=Dnajc7 PE=1 SV=2 - [DNJC7_MOUSE]					15.1059	9.92	5	6	494	56.4396	6.49365
A2AF47	Dedicator of cytokinesis protein 11 OS=Mus musculus GN=Dock11 PE=1 SV=1 - [DOC11_MOUSE]					21.5704	5.02	9	9	2073	237.619	7.78174
Q8BUR4	Dedicator of cytokinesis protein 1 OS=Mus musculus GN=Dock1 PE=1 SV=3 - [DOCK1_MOUSE]					10.4715	3.43	6	6	1865	214.949	7.62061
B2RY04	Dedicator of cytokinesis protein 5 OS=Mus musculus GN=Dock5 PE=1 SV=2 - [DOCK5_MOUSE]					2.19226	0.96	2	2	1868	214.294	7.54736
Q8BIK4	Dedicator of cytokinesis protein 9 OS=Mus musculus GN=Dock9 PE=1 SV=2 - [DOCK9_MOUSE]					4.66076	1.56	2	2	2055	235.162	7.25439
P97465	Docking protein 1 OS=Mus musculus GN=Dok1 PE=1 SV=2 - [DOK1_MOUSE]					8.50885	9.34	3	3	482	52.4193	6.56592
O70152	Dolichol-phosphate mannosyltransferase subunit 1 OS=Mus musculus GN=Dpm1 PE=1 SV=1 - [DPM1_MOUSE]					25.8757	26.54	8	8	260	29.1565	9.51025
Q9QXS6-3	Isoform E2 of Drebrin OS=Mus musculus GN=Dbn1 - [DREB_MOUSE]					24.2288	19.39	8	8	660	72.372	4.43701
Q8BLI4	Dermatan-sulfate epimerase OS=Mus musculus GN=Dse PE=2 SV=1 - [DSE_MOUSE]					4.43106	1.98	2	2	958	109.685	7.25439
Q99MU3-2	Isoform 2 of Double-stranded RNA-specific adenosine deaminase OS=Mus musculus GN=Adar - [DSRAD_MOUSE]					16.9166	5.47	5	6	1152	127.58	8.57275
Q8R3P2-3	Isoform 3 of Probable E3 ubiquitin-protein ligase DTX2 OS=Mus musculus GN=Dtx2 - [DTX2_MOUSE]					5.78019	10.92	2	2	357	38.6952	8.98291
Q3UIR3	E3 ubiquitin-protein ligase DTX3L OS=Mus musculus GN=Dtx3l PE=1 SV=1 - [DTX3L_MOUSE]					24.5211	13.77	7	8	748	82.9915	8.08936
Q60838	Segment polarity protein dishevelled homolog DVL-2 OS=Mus musculus GN=Dvl2 PE=1 SV=2 - [DVL2_MOUSE]					10.8949	5.43	2	3	736	78.8115	5.96045
Q8BGS1	Band 4.1-like protein 5 OS=Mus musculus GN=Epb41l5 PE=1 SV=1 - [E41L5_MOUSE]					17.8991	8.48	4	6	731	81.5846	6.39209
Q9D903	Probable rRNA-processing protein EBP2 OS=Mus musculus GN=Ebna1bp2 PE=2 SV=1 - [EBP2_MOUSE]					10.8061	9.15	3	4	306	34.6812	10.0815
Q9D7J9	Enoyl-CoA hydratase domain-containing protein 3, mitochondrial OS=Mus musculus GN=Echdc3 PE=1 SV=1 - [ECHD3_MOUSE]					7.31424	12.33	3	3	300	32.3818	8.33838
Q8BL66	Early endosome antigen 1 OS=Mus musculus GN=Eea1 PE=1 SV=2 - [EEA1_MOUSE]					180.33	45.07	53	60	1411	160.817	5.77002
P52795	Ephrin-B1 OS=Mus musculus GN=Efnb1 PE=1 SV=1 - [EFNB1_MOUSE]					4.74145	8.99	2	2	345	37.8354	9.02686
Q8BG67	Protein EFR3 homolog A OS=Mus musculus GN=Efr3a PE=1 SV=1 - [EFR3A_MOUSE]					17.8519	11.11	7	7	819	92.5537	6.82959
Q9CZR8	Elongation factor Ts, mitochondrial OS=Mus musculus GN=Tsfm PE=1 SV=1 - [EFTS_MOUSE]					20.5967	26.23	4	6	324	35.3121	7.06396
Q99MS7	EH domain-binding protein 1-like protein 1 OS=Mus musculus GN=Ehbp1l1 PE=1 SV=1 - [EH1L1_MOUSE]					6.38246	1.52	2	2	1716	184.722	4.729
Q5DW34-2	Isoform 2 of Histone-lysine N-methyltransferase EHMT1 OS=Mus musculus GN=Ehmt1 - [EHMT1_MOUSE]					4.65772	2.82	3	3	1243	136.409	5.97314
Q9Z148-2	Isoform 2 of Histone-lysine N-methyltransferase EHMT2 OS=Mus musculus GN=Ehmt2 - [EHMT2_MOUSE]					5.93494	3.58	2	2	1172	128.339	5.40186
Q8BJW6	Eukaryotic translation initiation factor 2A OS=Mus musculus GN=Eif2a PE=1 SV=2 - [EIF2A_MOUSE]					21.6982	17.21	6	7	581	64.3628	8.90967
Q9DCH4	Eukaryotic translation initiation factor 3 subunit F OS=Mus musculus GN=Eif3f PE=1 SV=2 - [EIF3F_MOUSE]					18.0911	26.04	8	8	361	37.9603	5.57959
Q8BHL5-2	Isoform 2 of Engulfment and cell motility protein 2 OS=Mus musculus GN=Elmo2 - [ELMO2_MOUSE]					11.6081	9.17	5	5	720	82.4903	5.96045
Q7TT37	Elongator complex protein 1 OS=Mus musculus GN=Ikbkap PE=1 SV=2 - [ELP1_MOUSE]					3.93859	1.35	2	2	1333	149.489	5.99854
Q9CZX0	Elongator complex protein 3 OS=Mus musculus GN=Elp3 PE=1 SV=1 - [ELP3_MOUSE]					3.94326	3.11	2	2	547	62.345	8.89502
Q8K482	EMILIN-2 OS=Mus musculus GN=Emilin2 PE=1 SV=1 - [EMIL2_MOUSE]					18.8778	10.15	7	7	1074	117.237	5.61768
Q6DYE8	Ectonucleotide pyrophosphatase/phosphodiesterase family member 3 OS=Mus musculus GN=Enpp3 PE=1 SV=2 - [ENPP3_MOUSE]					12.5013	4.35	3	4	874	98.5983	6.52197
Q03145	Ephrin type-A receptor 2 OS=Mus musculus GN=Epha2 PE=1 SV=3 - [EPHA2_MOUSE]					9.80708	5.83	5	6	977	108.782	6.22705
Q03137	Ephrin type-A receptor 4 OS=Mus musculus GN=Epha4 PE=1 SV=2 - [EPHA4_MOUSE]					7.49551	2.43	3	3	986	109.744	6.50732
Q8R0W0	Epiplakin OS=Mus musculus GN=Eppk1 PE=1 SV=2 - [EPIPL_MOUSE]					24.2682	4.35	7	12	6548	724.183	6.07471
Q8VEH5	EPM2A-interacting protein 1 OS=Mus musculus GN=Epm2aip1 PE=1 SV=1 - [EPMIP_MOUSE]					5.75603	3.3	2	2	606	70.0519	5.87158
Q80VP1	Epsin-1 OS=Mus musculus GN=Epn1 PE=1 SV=3 - [EPN1_MOUSE]					24.9474	16	6	8	575	60.1747	4.80518
Q08509	Epidermal growth factor receptor kinase substrate 8 OS=Mus musculus GN=Eps8 PE=1 SV=2 - [EPS8_MOUSE]					28.9793	14.37	8	10	821	91.6802	7.6499
Q9CZU4	GTPase Era, mitochondrial OS=Mus musculus GN=Eral1 PE=2 SV=1 - [ERAL1_MOUSE]					5.48038	4.81	2	2	437	48.1566	8.77783
Q9EQH2	Endoplasmic reticulum aminopeptidase 1 OS=Mus musculus GN=Erap1 PE=1 SV=2 - [ERAP1_MOUSE]					12.116	8.28	7	7	930	106.531	6.20166
P70424	Receptor tyrosine-protein kinase erbB-2 OS=Mus musculus GN=Erbb2 PE=1 SV=3 - [ERBB2_MOUSE]					7.99923	3.5	3	3	1256	138.49	5.97314
Q8BHK9	DNA excision repair protein ERCC-6-like OS=Mus musculus GN=Ercc6l PE=1 SV=1 - [ERC6L_MOUSE]					18.5174	6.21	6	7	1240	138.768	5.21143
P52019	Squalene monooxygenase OS=Mus musculus GN=Sqle PE=2 SV=1 - [ERG1_MOUSE]					41.894	26.22	10	14	572	63.7296	8.47021
Q9CR89-2	Isoform 2 of Endoplasmic reticulum-Golgi intermediate compartment protein 2 OS=Mus musculus GN=Ergic2 - [ERGI2_MOUSE]					4.52573	4.97	2	2	302	34.1983	6.88818
Q9CQE7	Endoplasmic reticulum-Golgi intermediate compartment protein 3 OS=Mus musculus GN=Ergic3 PE=1 SV=1 - [ERGI3_MOUSE]					6.36159	6.53	3	3	383	43.1806	6.46826
Q8VEH8	Endoplasmic reticulum lectin 1 OS=Mus musculus GN=Erlec1 PE=1 SV=1 - [ERLEC_MOUSE]					7.64409	6.42	3	3	483	54.8713	6.25244
A6H5Z3	Exocyst complex component 6B OS=Mus musculus GN=Exoc6b PE=1 SV=1 - [EXC6B_MOUSE]					19.4507	10.86	7	7	810	94.0701	6.39209
Q6KAR6	Exocyst complex component 3 OS=Mus musculus GN=Exoc3 PE=1 SV=2 - [EXOC3_MOUSE]					18.1957	9.8	7	7	755	86.3996	6.20166
O35382	Exocyst complex component 4 OS=Mus musculus GN=Exoc4 PE=1 SV=2 - [EXOC4_MOUSE]					27.8536	13.03	8	10	975	110.475	6.49365
Q3TPX4	Exocyst complex component 5 OS=Mus musculus GN=Exoc5 PE=1 SV=2 - [EXOC5_MOUSE]					11.6057	8.05	4	4	708	81.6858	6.7124
O35250-2	Isoform 2 of Exocyst complex component 7 OS=Mus musculus GN=Exoc7 - [EXOC7_MOUSE]					30.4533	22.51	11	12	653	75.1119	6.7124
Q8C163	Nuclease EXOG, mitochondrial OS=Mus musculus GN=Exog PE=1 SV=1 - [EXOG_MOUSE]					20.819	33.42	7	7	368	41.3581	8.11865
Q9WVL6	Exostosin-like 3 OS=Mus musculus GN=Extl3 PE=1 SV=2 - [EXTL3_MOUSE]					2.35943	4.25	2	2	918	104.407	6.59521
Q8VE88-2	Isoform 2 of Protein FAM114A2 OS=Mus musculus GN=Fam114a2 - [F1142_MOUSE]					9.62669	11.02	3	3	490	53.343	4.89404
Q8BJH1-2	Isoform 2 of Zinc finger C2HC domain-containing protein 1A OS=Mus musculus GN=Zc2hc1a - [ZC21A_MOUSE]					4.31077	11.46	2	2	288	31.264	9.67139
A2A699-2	Isoform 2 of Protein FAM171A2 OS=Mus musculus GN=Fam171a2 - [F1712_MOUSE]					6.57018	5.64	3	3	638	67.7656	7.2251
Q3UVG3	Protein FAM91A1 OS=Mus musculus GN=Fam91a1 PE=1 SV=1 - [F91A1_MOUSE]					4.99858	2.27	2	2	837	93.4044	6.354
Q8C079-2	Isoform 2 of Striatin-interacting protein 1 OS=Mus musculus GN=Strip1 - [STRP1_MOUSE]					5.16543	4.66	2	2	429	48.3002	5.30029
Q9WV03	Protein FAM50A OS=Mus musculus GN=Fam50a PE=1 SV=1 - [FA50A_MOUSE]					9.15212	12.68	3	3	339	40.2266	6.82959
Q148V8	Protein FAM83H OS=Mus musculus GN=Fam83h PE=1 SV=1 - [FA83H_MOUSE]					6.4368	2.81	2	2	1209	131.034	7.23975
Q3TJZ6	Protein FAM98A OS=Mus musculus GN=Fam98a PE=1 SV=1 - [FA98A_MOUSE]					11.892	11.46	4	4	515	55.0212	8.95361
Q80VD1	Protein FAM98B OS=Mus musculus GN=Fam98b PE=1 SV=1 - [FA98B_MOUSE]					8.83299	8.86	3	3	429	45.3208	8.49951
Q920L1	Fatty acid desaturase 1 OS=Mus musculus GN=Fads1 PE=1 SV=1 - [FADS1_MOUSE]					21.3991	16.55	7	8	447	52.2889	9.29053
Q3TDN2	FAS-associated factor 2 OS=Mus musculus GN=Faf2 PE=1 SV=2 - [FAF2_MOUSE]					51.2475	30.56	10	17	445	52.4384	5.46533
P34152-3	Isoform 3 of Focal adhesion kinase 1 OS=Mus musculus GN=Ptk2 - [FAK1_MOUSE]					8.90842	3.52	3	3	1052	119.167	6.62451
Q6PGL7	WASH complex subunit FAM21 OS=Mus musculus GN=Fam21 PE=1 SV=1 - [FAM21_MOUSE]					30.4864	13.34	9	9	1334	145.224	4.76709
Q2PZL6	Protocadherin Fat 4 OS=Mus musculus GN=Fat4 PE=1 SV=2 - [FAT4_MOUSE]					13.7838	1.83	6	6	4981	539.982	4.90674
Q8K012-2	Isoform 2 of Formin-binding protein 1-like OS=Mus musculus GN=Fnbp1l - [FBP1L_MOUSE]					4.55438	5.64	3	3	550	63.8775	6.26514
P53798	Squalene synthase OS=Mus musculus GN=Fdft1 PE=1 SV=2 - [FDFT_MOUSE]					8.11998	7.93	2	2	416	48.1232	6.31592
P39749	Flap endonuclease 1 OS=Mus musculus GN=Fen1 PE=1 SV=1 - [FEN1_MOUSE]					12.8667	15.08	4	4	378	42.2879	8.33838
Q6P9Q4	FH1/FH2 domain-containing protein 1 OS=Mus musculus GN=Fhod1 PE=1 SV=3 - [FHOD1_MOUSE]					19.6298	8.02	7	7	1197	129.52	6.27783
Q9D1M7	Peptidyl-prolyl cis-trans isomerase FKBP11 OS=Mus musculus GN=Fkbp11 PE=1 SV=1 - [FKB11_MOUSE]					4.91712	14.93	2	2	201	22.1232	9.36377
Q6P9Q6	FK506-binding protein 15 OS=Mus musculus GN=Fkbp15 PE=1 SV=2 - [FKB15_MOUSE]					28.9576	11.27	9	9	1216	132.878	5.07178
P45878	Peptidyl-prolyl cis-trans isomerase FKBP2 OS=Mus musculus GN=Fkbp2 PE=1 SV=1 - [FKBP2_MOUSE]					5.49676	9.29	2	2	140	15.3342	8.88037
O54998	Peptidyl-prolyl cis-trans isomerase FKBP7 OS=Mus musculus GN=Fkbp7 PE=1 SV=1 - [FKBP7_MOUSE]					5.83018	10.55	2	2	218	24.8974	6.03662
Q9Z247	Peptidyl-prolyl cis-trans isomerase FKBP9 OS=Mus musculus GN=Fkbp9 PE=1 SV=1 - [FKBP9_MOUSE]					34.3192	14.91	9	13	570	62.9555	5.21143
A2APV2-2	Isoform 2 of Formin-like protein 2 OS=Mus musculus GN=Fmnl2 - [FMNL2_MOUSE]					24.3499	9.88	9	10	1032	117.636	7.07861
Q6ZPF4	Formin-like protein 3 OS=Mus musculus GN=Fmnl3 PE=1 SV=2 - [FMNL3_MOUSE]					22.2941	8.95	8	9	1028	117.095	6.66846
P35922-9	Isoform ISO9 of Fragile X mental retardation protein 1 homolog OS=Mus musculus GN=Fmr1 - [FMR1_MOUSE]					30.7315	24.82	10	12	568	64.0576	8.52881
Q80TY0-4	Isoform 4 of Formin-binding protein 1 OS=Mus musculus GN=Fnbp1 - [FNBP1_MOUSE]					9.34674	9.2	4	5	522	60.0487	5.43994
Q66JX5-2	Isoform 2 of FGFR1 oncogene partner OS=Mus musculus GN=Fgfr1op - [FR1OP_MOUSE]					10.7195	13.98	3	3	379	40.5243	4.62744
Q9D6K8	FUN14 domain-containing protein 2 OS=Mus musculus GN=Fundc2 PE=1 SV=1 - [FUND2_MOUSE]					4.50823	16.56	2	2	151	16.5538	9.70068
P23188	Furin OS=Mus musculus GN=Furin PE=1 SV=2 - [FURIN_MOUSE]					5.25135	2.65	2	2	793	86.7176	6.34131
Q9WTS2	Alpha-(1,6)-fucosyltransferase OS=Mus musculus GN=Fut8 PE=1 SV=2 - [FUT8_MOUSE]					37.3379	17.22	11	13	575	66.515	7.51807
Q8VDC1	FYVE and coiled-coil domain-containing protein 1 OS=Mus musculus GN=Fyco1 PE=1 SV=1 - [FYCO1_MOUSE]					9.76274	2.92	4	4	1437	162.235	4.98291
Q8CFX1	GDH/6PGL endoplasmic bifunctional protein OS=Mus musculus GN=H6pd PE=1 SV=2 - [G6PE_MOUSE]					35.1763	16.48	11	14	789	88.8717	6.93213
P06745	Glucose-6-phosphate isomerase OS=Mus musculus GN=Gpi PE=1 SV=4 - [G6PI_MOUSE]					24.6932	17.38	7	8	558	62.7272	8.1333
Q99KY4-2	Isoform 2 of Cyclin-G-associated kinase OS=Mus musculus GN=Gak - [GAK_MOUSE]					10.0793	3.98	4	4	1256	138.257	5.96045
O08912	Polypeptide N-acetylgalactosaminyltransferase 1 OS=Mus musculus GN=Galnt1 PE=1 SV=1 - [GALT1_MOUSE]					20.8509	12.7	6	8	559	64.2134	7.7085
Q80VA0	N-acetylgalactosaminyltransferase 7 OS=Mus musculus GN=Galnt7 PE=1 SV=2 - [GALT7_MOUSE]					14.1897	8.22	5	7	657	75.3712	7.92822
Q6PAR5-5	Isoform 5 of GTPase-activating protein and VPS9 domain-containing protein 1 OS=Mus musculus GN=Gapvd1 - [GAPD1_MOUSE]					4.31714	2.02	2	2	1436	159.882	5.19873
Q9CYL5	Golgi-associated plant pathogenesis-related protein 1 OS=Mus musculus GN=Glipr2 PE=1 SV=3 - [GAPR1_MOUSE]					29.3636	50.65	5	13	154	17.0795	9.51025
Q01721	Growth arrest-specific protein 1 OS=Mus musculus GN=Gas1 PE=2 SV=2 - [GAS1_MOUSE]					15.0501	14.58	2	5	343	35.6711	6.03662
Q9DAS9	Guanine nucleotide-binding protein G(I)/G(S)/G(O) subunit gamma-12 OS=Mus musculus GN=Gng12 PE=1 SV=3 - [GBG12_MOUSE]					8.76601	26.39	2	3	72	7.99212	8.96826
Q61107	Guanylate-binding protein 4 OS=Mus musculus GN=Gbp4 PE=1 SV=1 - [GBP4_MOUSE]					4.42267	3.87	2	2	620	70.7567	6.63916
Q60759	Glutaryl-CoA dehydrogenase, mitochondrial OS=Mus musculus GN=Gcdh PE=1 SV=2 - [GCDH_MOUSE]					7.45433	7.99	3	3	438	48.5749	8.73389
P47856-2	Isoform 2 of Glutamine--fructose-6-phosphate aminotransferase [isomerizing] 1 OS=Mus musculus GN=Gfpt1 - [GFPT1_MOUSE]					13.9132	6.9	4	5	681	76.6743	6.771
Q99JP7	Gamma-glutamyltransferase 7 OS=Mus musculus GN=Ggt7 PE=1 SV=2 - [GGT7_MOUSE]					9.18143	7.55	3	3	662	70.2076	5.05908
Q91VC9	Growth hormone-inducible transmembrane protein OS=Mus musculus GN=Ghitm PE=1 SV=1 - [GHITM_MOUSE]					10.2054	9.25	3	4	346	37.2504	9.80322
P16882	Growth hormone receptor OS=Mus musculus GN=Ghr PE=1 SV=1 - [GHR_MOUSE]					14.426	7.38	4	6	650	72.7369	4.85596
Q9Z0G0	PDZ domain-containing protein GIPC1 OS=Mus musculus GN=Gipc1 PE=1 SV=1 - [GIPC1_MOUSE]					8.1104	24.32	4	4	333	36.1067	5.90967
Q6NSU3	Glycosyltransferase 8 domain-containing protein 1 OS=Mus musculus GN=Glt8d1 PE=1 SV=1 - [GL8D1_MOUSE]					22.3455	23.99	8	9	371	41.9639	9.40771
Q9EPS3	D-glucuronyl C5-epimerase OS=Mus musculus GN=Glce PE=1 SV=2 - [GLCE_MOUSE]					20.2828	13.92	7	8	618	70.0446	8.85107
Q64516-1	Isoform 1 of Glycerol kinase OS=Mus musculus GN=Gk - [GLPK_MOUSE]					22.06	13.93	6	9	524	57.421	5.64307
Q9CQM9	Glutaredoxin-3 OS=Mus musculus GN=Glrx3 PE=1 SV=1 - [GLRX3_MOUSE]					5.59365	8.61	2	2	337	37.7544	5.59229
Q922P9	Putative oxidoreductase GLYR1 OS=Mus musculus GN=Glyr1 PE=1 SV=1 - [GLYR1_MOUSE]					13.8437	11.54	5	5	546	59.6776	9.21729
P21278	Guanine nucleotide-binding protein subunit alpha-11 OS=Mus musculus GN=Gna11 PE=1 SV=1 - [GNA11_MOUSE]					21.4477	20.33	5	7	359	41.9975	5.97314
P27600	Guanine nucleotide-binding protein subunit alpha-12 OS=Mus musculus GN=Gna12 PE=1 SV=3 - [GNA12_MOUSE]					6.55394	5.01	2	3	379	44.0673	9.83252
P21279	Guanine nucleotide-binding protein G(q) subunit alpha OS=Mus musculus GN=Gnaq PE=1 SV=4 - [GNAQ_MOUSE]					19.1471	20.33	6	6	359	42.1313	5.68115
P36916	Guanine nucleotide-binding protein-like 1 OS=Mus musculus GN=Gnl1 PE=1 SV=4 - [GNL1_MOUSE]					9.18701	6.59	3	3	607	68.7286	5.68115
Q69ZN6-2	Isoform 2 of N-acetylglucosamine-1-phosphotransferase subunits alpha/beta OS=Mus musculus GN=Gnptab - [GNPTA_MOUSE]					11.0312	4.79	5	5	1189	135.16	7.59131
Q8R2X8	Golgin-45 OS=Mus musculus GN=Blzf1 PE=2 SV=2 - [GO45_MOUSE]					6.39095	7.69	2	2	403	45.5126	7.59131
Q9CW79-2	Isoform 2 of Golgin subfamily A member 1 OS=Mus musculus GN=Golga1 - [GOGA1_MOUSE]					10.0991	6	4	4	733	84.2482	5.50342
Q91VW5	Golgin subfamily A member 4 OS=Mus musculus GN=Golga4 PE=1 SV=2 - [GOGA4_MOUSE]					2.81658	1.79	2	2	2238	257.406	5.36377
Q91X51	Golgi reassembly-stacking protein 1 OS=Mus musculus GN=Gorasp1 PE=1 SV=3 - [GORS1_MOUSE]					16.7723	13.23	3	6	446	46.8527	4.65283
Q9CR60	Vesicle transport protein GOT1B OS=Mus musculus GN=Golt1b PE=1 SV=1 - [GOT1B_MOUSE]					16.6214	20.29	3	6	138	15.4114	10.5796
Q91ZV8	G-protein coupled receptor 124 OS=Mus musculus GN=Gpr124 PE=1 SV=2 - [GP124_MOUSE]					6.02769	2.84	2	2	1336	143.079	8.47021
Q9WTK3	Glycosylphosphatidylinositol anchor attachment 1 protein OS=Mus musculus GN=Gpaa1 PE=1 SV=3 - [GPAA1_MOUSE]					13.0778	9.5	5	6	621	67.9053	8.39697
Q8K2C8	Glycerol-3-phosphate acyltransferase 4 OS=Mus musculus GN=Gpat4 PE=1 SV=1 - [GPAT4_MOUSE]					6.45009	5.48	2	2	456	52.1474	9.34912
Q9R087	Glypican-6 OS=Mus musculus GN=Gpc6 PE=1 SV=1 - [GPC6_MOUSE]					4.18871	3.06	2	2	555	63.0161	5.42725
Q99P91	Transmembrane glycoprotein NMB OS=Mus musculus GN=Gpnmb PE=1 SV=2 - [GPNMB_MOUSE]					8.846	5.92	2	4	574	63.6351	7.60596
Q8VDU0	G-protein-signaling modulator 2 OS=Mus musculus GN=Gpsm2 PE=1 SV=2 - [GPSM2_MOUSE]					4.90809	3.09	2	2	679	75.544	6.94678
Q99LJ6	Glutathione peroxidase 7 OS=Mus musculus GN=Gpx7 PE=1 SV=1 - [GPX7_MOUSE]					6.77436	10.75	2	3	186	21.0477	8.26514
Q9D7B7	Probable glutathione peroxidase 8 OS=Mus musculus GN=Gpx8 PE=1 SV=1 - [GPX8_MOUSE]					8.65921	17.22	3	4	209	24.1327	9.36377
Q5SNZ0-3	Isoform 3 of Girdin OS=Mus musculus GN=Ccdc88a - [GRDN_MOUSE]					9.73914	3.02	5	6	1790	205.844	6.01123
P47791-2	Isoform Cytoplasmic of Glutathione reductase, mitochondrial OS=Mus musculus GN=Gsr - [GSHR_MOUSE]					14.1628	12.87	5	5	474	51.0411	7.38623
Q9WV60	Glycogen synthase kinase-3 beta OS=Mus musculus GN=Gsk3b PE=1 SV=2 - [GSK3B_MOUSE]					8.11609	11.43	3	3	420	46.6809	8.77783
O09131	Glutathione S-transferase omega-1 OS=Mus musculus GN=Gsto1 PE=1 SV=2 - [GSTO1_MOUSE]					3.50461	10	2	2	240	27.4799	7.35693
P19157	Glutathione S-transferase P 1 OS=Mus musculus GN=Gstp1 PE=1 SV=2 - [GSTP1_MOUSE]					5.61236	16.19	2	2	210	23.5941	7.86963
O08582	GTP-binding protein 1 OS=Mus musculus GN=Gtpbp1 PE=1 SV=2 - [GTPB1_MOUSE]					5.33438	4.19	2	3	668	72.255	8.29443
P17809	Solute carrier family 2, facilitated glucose transporter member 1 OS=Mus musculus GN=Slc2a1 PE=1 SV=4 - [GTR1_MOUSE]					13.0864	11.18	5	6	492	53.9495	8.86572
Q3UHH8	Glucoside xylosyltransferase 1 OS=Mus musculus GN=Gxylt1 PE=1 SV=2 - [GXLT1_MOUSE]					3.21744	6.44	2	2	404	46.4607	8.96826
P01902	H-2 class I histocompatibility antigen, K-D alpha chain OS=Mus musculus GN=H2-K1 PE=1 SV=1 - [HA1D_MOUSE]					9.80953	11.96	4	4	368	41.4638	6.62451
Q8K2C9	Very-long-chain (3R)-3-hydroxyacyl-CoA dehydratase 3 OS=Mus musculus GN=Hacd3 PE=1 SV=2 - [HACD3_MOUSE]					4.79183	6.35	2	2	362	43.1034	9.12939
Q9D786-2	Isoform 2 of HAUS augmin-like complex subunit 5 OS=Mus musculus GN=Haus5 - [HAUS5_MOUSE]					13.3372	14.31	5	5	517	58.1461	8.83643
Q61191	Host cell factor 1 OS=Mus musculus GN=Hcfc1 PE=1 SV=2 - [HCFC1_MOUSE]					27.9288	5.67	9	10	2045	210.306	7.18115
P51859	Hepatoma-derived growth factor OS=Mus musculus GN=Hdgf PE=1 SV=2 - [HDGF_MOUSE]					6.64319	11.39	2	2	237	26.2526	4.83057
Q9CYW4	Haloacid dehalogenase-like hydrolase domain-containing protein 3 OS=Mus musculus GN=Hdhd3 PE=1 SV=1 - [HDHD3_MOUSE]					5.98407	9.96	2	2	251	28.0093	6.80029
P36552	Oxygen-dependent coproporphyrinogen-III oxidase, mitochondrial OS=Mus musculus GN=Cpox PE=1 SV=2 - [HEM6_MOUSE]					11.5497	10.16	4	4	443	49.6828	8.52881
Q4U2R1-2	Isoform 2 of E3 ubiquitin-protein ligase HERC2 OS=Mus musculus GN=Herc2 - [HERC2_MOUSE]					2.2049	0.44	2	2	4800	523.057	6.26514
P20060	Beta-hexosaminidase subunit beta OS=Mus musculus GN=Hexb PE=1 SV=2 - [HEXB_MOUSE]					11.2424	9.14	4	4	536	61.0771	8.11865
Q3UDW8-2	Isoform 2 of Heparan-alpha-glucosaminide N-acetyltransferase OS=Mus musculus GN=Hgsnat - [HGNAT_MOUSE]					4.92098	3.85	2	2	624	69.0552	7.85498
Q9JKY5	Huntingtin-interacting protein 1-related protein OS=Mus musculus GN=Hip1r PE=1 SV=2 - [HIP1R_MOUSE]					6.58747	3.75	3	3	1068	119.353	6.52197
P30681	High mobility group protein B2 OS=Mus musculus GN=Hmgb2 PE=1 SV=3 - [HMGB2_MOUSE]					8.06504	11.9	3	3	210	24.1469	7.31299
Q921F4	Heterogeneous nuclear ribonucleoprotein L-like OS=Mus musculus GN=Hnrnpll PE=1 SV=3 - [HNRLL_MOUSE]					7.23779	6.26	3	3	591	64.0843	5.84619
Q8BUK6	Protein Hook homolog 3 OS=Mus musculus GN=Hook3 PE=1 SV=2 - [HOOK3_MOUSE]					5.99615	3.2	2	2	718	83.1665	5.18604
Q8R3H7	Heparan sulfate 2-O-sulfotransferase 1 OS=Mus musculus GN=Hs2st1 PE=1 SV=2 - [HS2ST_MOUSE]					8.90577	12.36	3	3	356	41.7864	8.57275
P48722-2	Isoform 2 of Heat shock 70 kDa protein 4L OS=Mus musculus GN=Hspa4l - [HS74L_MOUSE]					9.98526	5.63	4	4	817	92.1935	5.92236
Q8BM72	Heat shock 70 kDa protein 13 OS=Mus musculus GN=Hspa13 PE=1 SV=1 - [HSP13_MOUSE]					11.8564	11.25	5	5	471	51.677	5.63037
Q7TMY8-3	Isoform 3 of E3 ubiquitin-protein ligase HUWE1 OS=Mus musculus GN=Huwe1 - [HUWE1_MOUSE]					16.3012	2.06	6	6	4362	480.596	5.19873
Q61581	Insulin-like growth factor-binding protein 7 OS=Mus musculus GN=Igfbp7 PE=1 SV=3 - [IBP7_MOUSE]					3.8683	17.08	3	3	281	28.9506	8.30908
P51125-3	Isoform 3 of Calpastatin OS=Mus musculus GN=Cast - [ICAL_MOUSE]					6.22396	5.95	2	2	740	79.6471	5.5415
Q99L45	Eukaryotic translation initiation factor 2 subunit 2 OS=Mus musculus GN=Eif2s2 PE=1 SV=1 - [IF2B_MOUSE]					9.19962	7.85	3	3	331	38.0682	5.79541
Q05D44	Eukaryotic translation initiation factor 5B OS=Mus musculus GN=Eif5b PE=1 SV=2 - [IF2P_MOUSE]					35.6251	12.34	9	11	1216	137.532	5.59229
P59325	Eukaryotic translation initiation factor 5 OS=Mus musculus GN=Eif5 PE=1 SV=1 - [IF5_MOUSE]					5.25069	4.9	2	2	429	48.9377	5.51611
O35368	Interferon-activable protein 203 OS=Mus musculus GN=Ifi203 PE=1 SV=1 - [IFI3_MOUSE]					21.2827	17.89	7	8	408	46.2701	9.34912
Q64282	Interferon-induced protein with tetratricopeptide repeats 1 OS=Mus musculus GN=Ifit1 PE=1 SV=2 - [IFIT1_MOUSE]					25.3136	19.87	8	9	463	53.7034	7.51807
Q99J93	Interferon-induced transmembrane protein 2 OS=Mus musculus GN=Ifitm2 PE=1 SV=1 - [IFM2_MOUSE]					11.0187	16.67	2	4	144	15.7329	7.29834
P03975	IgE-binding protein OS=Mus musculus GN=Iap PE=2 SV=1 - [IGEB_MOUSE]					5.56231	4.49	2	2	557	62.7081	9.30518
Q8R366	Immunoglobulin superfamily member 8 OS=Mus musculus GN=Igsf8 PE=1 SV=2 - [IGSF8_MOUSE]					29.8123	15.55	7	11	611	64.9703	7.98682
Q9DBZ1-2	Isoform 2 of Inhibitor of nuclear factor kappa-B kinase-interacting protein OS=Mus musculus GN=Ikbip - [IKIP_MOUSE]					19.9043	26.96	6	6	345	38.4524	8.66064
Q61730	Interleukin-1 receptor accessory protein OS=Mus musculus GN=Il1rap PE=1 SV=1 - [IL1AP_MOUSE]					19.9926	14.56	7	7	570	65.6986	7.76709
Q8BU33	Acetolactate synthase-like protein OS=Mus musculus GN=Ilvbl PE=1 SV=1 - [ILVBL_MOUSE]					16.3388	12.82	4	5	632	68.1131	8.68994
P24547	Inosine-5'-monophosphate dehydrogenase 2 OS=Mus musculus GN=Impdh2 PE=1 SV=2 - [IMDH2_MOUSE]					18.7941	14.79	6	6	514	55.7798	7.28369
Q80V26	Inositol monophosphatase 3 OS=Mus musculus GN=Impad1 PE=1 SV=1 - [IMPA3_MOUSE]					24.5392	12.36	7	10	356	38.592	6.46826
Q6P4S8	Integrator complex subunit 1 OS=Mus musculus GN=Ints1 PE=1 SV=2 - [INT1_MOUSE]					4.73498	1.05	2	2	2195	245.013	6.27783
Q9EPL8	Importin-7 OS=Mus musculus GN=Ipo7 PE=1 SV=2 - [IPO7_MOUSE]					11.5197	5.68	5	5	1038	119.41	4.81787
Q64339	Ubiquitin-like protein ISG15 OS=Mus musculus GN=Isg15 PE=1 SV=4 - [ISG15_MOUSE]					25.4209	30.43	3	7	161	17.8863	7.89893
Q9CX00	IST1 homolog OS=Mus musculus GN=Ist1 PE=1 SV=1 - [IST1_MOUSE]					6.88115	10.5	4	4	362	39.4435	5.43994
Q69ZQ2	Pre-mRNA-splicing factor ISY1 homolog OS=Mus musculus GN=Isy1 PE=1 SV=2 - [ISY1_MOUSE]					5.76638	11.93	2	2	285	32.9689	5.17334
O70309	Integrin beta-5 OS=Mus musculus GN=Itgb5 PE=1 SV=2 - [ITB5_MOUSE]					14.4363	6.89	4	4	798	87.8511	6.16357
Q8C0Z1	Protein ITFG3 OS=Mus musculus GN=Itfg3 PE=1 SV=1 - [ITFG3_MOUSE]					14.9793	14.05	5	5	555	60.5377	5.68115
Q9Z329-2	Isoform 2 of Inositol 1,4,5-trisphosphate receptor type 2 OS=Mus musculus GN=Itpr2 - [ITPR2_MOUSE]					5.99919	1.81	3	3	1601	181.626	6.43018
Q62120	Tyrosine-protein kinase JAK2 OS=Mus musculus GN=Jak2 PE=1 SV=2 - [JAK2_MOUSE]					11.4667	5.31	4	4	1129	130.152	7.51807
Q8BKS9	Pumilio homolog 3 OS=Mus musculus GN=Pum3 PE=1 SV=2 - [PUM3_MOUSE]					5.51181	4.17	2	2	647	72.7538	9.65674
Q8C7X2-2	Isoform 2 of ER membrane protein complex subunit 1 OS=Mus musculus GN=Emc1 - [EMC1_MOUSE]					55.6164	21.93	16	20	994	111.223	7.43018
Q8BGQ6-2	Isoform 2 of EF-hand calcium-binding domain-containing protein 14 OS=Mus musculus GN=Efcab14 - [EFC14_MOUSE]					6.6058	6.21	2	2	467	51.6316	6.55127
A2AAE1-4	Isoform 4 of Uncharacterized protein KIAA1109 OS=Mus musculus GN=Kiaa1109 - [K1109_MOUSE]					3.32323	0.76	2	2	4618	510.028	6.62451
Q8BI06-3	Isoform 3 of Cell migration-inducing and hyaluronan-binding protein OS=Mus musculus GN=Cemip - [CEMIP_MOUSE]					11.9922	5.11	5	6	1136	127.249	7.12256
Q62168	Keratin, type I cuticular Ha2 OS=Mus musculus GN=Krt32 PE=1 SV=2 - [K1H2_MOUSE]					4.16052	4.67	2	2	407	46.3925	4.81787
Q91X21	Uncharacterized protein KIAA2013 OS=Mus musculus GN=Kiaa2013 PE=1 SV=1 - [K2013_MOUSE]					18.6797	12.46	5	6	634	69.3814	7.79639
P12382	ATP-dependent 6-phosphofructokinase, liver type OS=Mus musculus GN=Pfkl PE=1 SV=4 - [PFKAL_MOUSE]					15.8158	11.28	6	6	780	85.3054	7.1665
Q9WUR9	Adenylate kinase 4, mitochondrial OS=Mus musculus GN=Ak4 PE=1 SV=1 - [KAD4_MOUSE]					10.5651	26.01	5	5	223	25.0461	7.53271
Q9DBC7	cAMP-dependent protein kinase type I-alpha regulatory subunit OS=Mus musculus GN=Prkar1a PE=1 SV=3 - [KAP0_MOUSE]					9.27355	6.3	3	3	381	43.158	5.35107
Q9JHP7-3	Isoform 3 of KDEL motif-containing protein 1 OS=Mus musculus GN=Kdelc1 - [KDEL1_MOUSE]					5.16143	12.77	3	3	282	32.1153	7.76709
Q6P9P6	Kinesin-like protein KIF11 OS=Mus musculus GN=Kif11 PE=1 SV=1 - [KIF11_MOUSE]					6.53809	3.04	3	3	1052	117.953	5.99854
P28740-2	Isoform 2 of Kinesin-like protein KIF2A OS=Mus musculus GN=Kif2a - [KIF2A_MOUSE]					7.02899	4.86	3	3	659	74.798	6.45557
Q922S8	Kinesin-like protein KIF2C OS=Mus musculus GN=Kif2c PE=1 SV=1 - [KIF2C_MOUSE]					5.04977	3.05	2	2	721	81.0342	7.97217
P33174	Chromosome-associated kinesin KIF4 OS=Mus musculus GN=Kif4 PE=1 SV=3 - [KIF4_MOUSE]					27.8139	9.18	10	10	1231	139.432	6.68311
Q62101	Serine/threonine-protein kinase D1 OS=Mus musculus GN=Prkd1 PE=1 SV=2 - [KPCD1_MOUSE]					8.20809	5.56	4	4	918	101.972	6.58057
P28867	Protein kinase C delta type OS=Mus musculus GN=Prkcd PE=1 SV=3 - [KPCD_MOUSE]					32.3832	13.06	9	14	674	77.4968	7.38623
Q9D0M1	Phosphoribosyl pyrophosphate synthase-associated protein 1 OS=Mus musculus GN=Prpsap1 PE=1 SV=1 - [KPRA_MOUSE]					6.52873	8.43	2	2	356	39.4067	7.1958
Q9Z2B9	Ribosomal protein S6 kinase alpha-4 OS=Mus musculus GN=Rps6ka4 PE=1 SV=2 - [KS6A4_MOUSE]					7.34153	4.14	3	3	773	85.5984	8.26514
P97930	Thymidylate kinase OS=Mus musculus GN=Dtymk PE=1 SV=2 - [KTHY_MOUSE]					15.6749	30.19	6	6	212	23.8996	7.89893
Q80Y17	Lethal(2) giant larvae protein homolog 1 OS=Mus musculus GN=Llgl1 PE=1 SV=1 - [L2GL1_MOUSE]					21.8401	9.36	6	7	1036	112.547	6.48096
Q9EP89	Serine beta-lactamase-like protein LACTB, mitochondrial OS=Mus musculus GN=Lactb PE=1 SV=1 - [LACTB_MOUSE]					16.0336	10.34	5	7	551	60.6673	8.89502
P97927	Laminin subunit alpha-4 OS=Mus musculus GN=Lama4 PE=1 SV=2 - [LAMA4_MOUSE]					21.3712	5.18	8	8	1816	201.692	6.21436
Q61292	Laminin subunit beta-2 OS=Mus musculus GN=Lamb2 PE=1 SV=2 - [LAMB2_MOUSE]					26.8499	7.06	10	11	1799	196.451	6.66846
Q8C129	Leucyl-cystinyl aminopeptidase OS=Mus musculus GN=Lnpep PE=1 SV=1 - [LCAP_MOUSE]					49.1599	13.17	12	18	1025	117.229	5.96045
Q3UN02	Lysocardiolipin acyltransferase 1 OS=Mus musculus GN=Lclat1 PE=1 SV=2 - [LCLT1_MOUSE]					8.03889	10.64	3	3	376	44.3709	8.52881
Q9JL15	Galectin-8 OS=Mus musculus GN=Lgals8 PE=1 SV=1 - [LEG8_MOUSE]					4.29975	6.33	2	2	316	36.1387	8.95361
Q6DVA0	LEM domain-containing protein 2 OS=Mus musculus GN=Lemd2 PE=1 SV=1 - [LEMD2_MOUSE]					8.79826	7.63	3	3	511	57.4706	9.01221
Q91YX5	Acyl-CoA:lysophosphatidylglycerol acyltransferase 1 OS=Mus musculus GN=Lpgat1 PE=1 SV=1 - [LGAT1_MOUSE]					5.15767	6.22	2	2	370	43.0602	8.79248
O89017	Legumain OS=Mus musculus GN=Lgmn PE=1 SV=1 - [LGMN_MOUSE]					5.14537	7.36	2	2	435	49.3413	6.39209
Q9DBH5	Vesicular integral-membrane protein VIP36 OS=Mus musculus GN=Lman2 PE=1 SV=2 - [LMAN2_MOUSE]					53.9257	41.9	11	17	358	40.4042	6.94678
Q8K0B2-3	Isoform 3 of Probable lysosomal cobalamin transporter OS=Mus musculus GN=Lmbrd1 - [LMBD1_MOUSE]					8.40071	5.14	2	2	467	53.4058	7.79639
Q8C561-3	Isoform 3 of LMBR1 domain-containing protein 2 OS=Mus musculus GN=Lmbrd2 - [LMBD2_MOUSE]					5.91955	6.31	2	2	412	48.793	6.21436
Q3U3R4-2	Isoform 2 of Lipase maturation factor 1 OS=Mus musculus GN=Lmf1 - [LMF1_MOUSE]					4.7665	4.06	2	2	567	65.0371	9.29053
Q8C3X8	Lipase maturation factor 2 OS=Mus musculus GN=Lmf2 PE=1 SV=1 - [LMF2_MOUSE]					26.3615	12.68	6	9	702	79.9468	9.99365
Q9DBN5-2	Isoform 2 of Lon protease homolog 2, peroxisomal OS=Mus musculus GN=Lonp2 - [LONP2_MOUSE]					3.95277	3.34	2	2	659	73.9425	7.25439
Q924C6	Lysyl oxidase homolog 4 OS=Mus musculus GN=Loxl4 PE=2 SV=2 - [LOXL4_MOUSE]					5.5401	4.49	2	2	757	84.7243	7.98682
P61793-2	Isoform 2 of Lysophosphatidic acid receptor 1 OS=Mus musculus GN=Lpar1 - [LPAR1_MOUSE]					3.95742	5.78	2	2	346	39.3169	8.52881
Q505F5	Leucine-rich repeat-containing protein 47 OS=Mus musculus GN=Lrrc47 PE=1 SV=1 - [LRC47_MOUSE]					14.6818	12.05	6	6	581	63.5507	8.104
Q80WG5	Volume-regulated anion channel subunit LRRC8A OS=Mus musculus GN=Lrrc8a PE=1 SV=1 - [LRC8A_MOUSE]					18.3762	9.63	6	7	810	94.0596	7.94287
Q8R502	Volume-regulated anion channel subunit LRRC8C OS=Mus musculus GN=Lrrc8c PE=1 SV=1 - [LRC8C_MOUSE]					5.97833	3.74	2	2	803	92.312	7.81104
Q8BGR2	Volume-regulated anion channel subunit LRRC8D OS=Mus musculus GN=Lrrc8d PE=1 SV=1 - [LRC8D_MOUSE]					22.7306	8.96	6	7	859	98.05	7.44482
Q3UMG5-2	Isoform 2 of Leucine-rich repeat and calponin homology domain-containing protein 2 OS=Mus musculus GN=Lrch2 - [LRCH2_MOUSE]					5.68051	4.66	2	2	751	82.3405	6.32861
Q3UM18	Large subunit GTPase 1 homolog OS=Mus musculus GN=Lsg1 PE=1 SV=2 - [LSG1_MOUSE]					17.9493	9.78	7	7	644	73.111	6.50732
O88653	Ragulator complex protein LAMTOR3 OS=Mus musculus GN=Lamtor3 PE=1 SV=1 - [LTOR3_MOUSE]					2.7222	41.13	2	2	124	13.5443	7.34229
Q8R4U7	Leucine zipper protein 1 OS=Mus musculus GN=Luzp1 PE=1 SV=2 - [LUZP1_MOUSE]					4.80899	2.43	2	2	1068	119.239	7.98682
Q60767	Lymphocyte antigen 75 OS=Mus musculus GN=Ly75 PE=1 SV=2 - [LY75_MOUSE]					21.5263	5.86	9	9	1723	197.225	6.39209
Q08288	Cell growth-regulating nucleolar protein OS=Mus musculus GN=Lyar PE=1 SV=2 - [LYAR_MOUSE]					30.8675	25.26	7	9	388	43.7085	9.49561
Q91YU6	Leucine zipper putative tumor suppressor 2 OS=Mus musculus GN=Lzts2 PE=1 SV=3 - [LZTS2_MOUSE]					11.4251	9.69	5	5	671	72.5338	7.10791
Q99JP0	Mitogen-activated protein kinase kinase kinase kinase 3 OS=Mus musculus GN=Map4k3 PE=1 SV=4 - [M4K3_MOUSE]					2.69824	3.69	2	2	894	101.054	7.63525
Q8BPM2-2	Isoform 2 of Mitogen-activated protein kinase kinase kinase kinase 5 OS=Mus musculus GN=Map4k5 - [M4K5_MOUSE]					7.68208	5.19	3	3	828	92.9007	8.35303
P39098-2	Isoform 2 of Mannosyl-oligosaccharide 1,2-alpha-mannosidase IB OS=Mus musculus GN=Man1a2 - [MA1A2_MOUSE]					41.938	28.34	13	15	614	69.8679	8.67529
A2AJ15	Endoplasmic reticulum mannosyl-oligosaccharide 1,2-alpha-mannosidase OS=Mus musculus GN=Man1b1 PE=1 SV=1 - [MA1B1_MOUSE]					44.6864	21.28	10	19	658	75.1027	8.48486
P27046	Alpha-mannosidase 2 OS=Mus musculus GN=Man2a1 PE=1 SV=2 - [MA2A1_MOUSE]					105.645	31.3	33	40	1150	131.548	8.03076
Q8BRK9	Alpha-mannosidase 2x OS=Mus musculus GN=Man2a2 PE=1 SV=2 - [MA2A2_MOUSE]					22.7665	9.72	8	9	1152	130.566	6.87354
O09159	Lysosomal alpha-mannosidase OS=Mus musculus GN=Man2b1 PE=1 SV=4 - [MA2B1_MOUSE]					2.73067	1.88	2	2	1013	114.576	8.1333
Q7TQE6	Macoilin OS=Mus musculus GN=Tmem57 PE=1 SV=1 - [MACOI_MOUSE]					8.29573	6.78	3	3	664	76.0405	9.0708
Q9QYH6	Melanoma-associated antigen D1 OS=Mus musculus GN=Maged1 PE=1 SV=1 - [MAGD1_MOUSE]					15.5454	11.61	5	6	775	85.6167	7.50342
Q9EQJ9-2	Isoform 2 of Membrane-associated guanylate kinase, WW and PDZ domain-containing protein 3 OS=Mus musculus GN=Magi3 - [MAGI3_MOUSE]					5.69967	2.84	2	2	1126	123.283	6.37939
Q9CQY5-2	Isoform 2 of Magnesium transporter protein 1 OS=Mus musculus GN=Magt1 - [MAGT1_MOUSE]					9.98948	9.48	3	4	306	34.5457	9.71533
Q9QYR6	Microtubule-associated protein 1A OS=Mus musculus GN=Map1a PE=1 SV=2 - [MAP1A_MOUSE]					8.26507	1.37	3	3	2776	299.957	4.99561
Q8C052	Microtubule-associated protein 1S OS=Mus musculus GN=Map1s PE=1 SV=2 - [MAP1S_MOUSE]					10.1679	4.32	4	4	973	102.875	7.02002
P27546-3	Isoform 3 of Microtubule-associated protein 4 OS=Mus musculus GN=Map4 - [MAP4_MOUSE]					13.1394	6.81	5	6	1086	113.586	4.90674
Q8VHJ5	Serine/threonine-protein kinase MARK1 OS=Mus musculus GN=Mark1 PE=1 SV=2 - [MARK1_MOUSE]					12.203	9.31	4	4	795	88.2799	9.39307
O08746-2	Isoform 2 of Matrilin-2 OS=Mus musculus GN=Matn2 - [MATN2_MOUSE]					20.0582	10.89	8	8	937	104.593	6.62451
Q8VCF0	Mitochondrial antiviral-signaling protein OS=Mus musculus GN=Mavs PE=1 SV=1 - [MAVS_MOUSE]					25.3591	28.03	6	9	503	53.3658	6.3667
Q91V01	Lysophospholipid acyltransferase 5 OS=Mus musculus GN=Lpcat3 PE=1 SV=1 - [MBOA5_MOUSE]					4.49726	4.52	2	2	487	56.1098	8.55811
Q9Z2Z6	Mitochondrial carnitine/acylcarnitine carrier protein OS=Mus musculus GN=Slc25a20 PE=1 SV=1 - [MCAT_MOUSE]					6.21614	12.29	4	4	301	33.0049	9.11475
P97287	Induced myeloid leukemia cell differentiation protein Mcl-1 homolog OS=Mus musculus GN=Mcl1 PE=1 SV=3 - [MCL1_MOUSE]					6.25374	10.27	2	2	331	35.1954	6.20166
P49717	DNA replication licensing factor MCM4 OS=Mus musculus GN=Mcm4 PE=1 SV=1 - [MCM4_MOUSE]					15.1557	6.5	4	5	862	96.6756	7.1958
P14152	Malate dehydrogenase, cytoplasmic OS=Mus musculus GN=Mdh1 PE=1 SV=3 - [MDHC_MOUSE]					5.61336	7.19	2	2	334	36.4881	6.58057
Q9D067-2	Isoform 2 of Nuclear protein MDM1 OS=Mus musculus GN=Mdm1 - [MDM1_MOUSE]					15.2079	12.77	6	7	689	77.3957	9.5542
P06795	Multidrug resistance protein 1B OS=Mus musculus GN=Abcb1b PE=1 SV=1 - [MDR1B_MOUSE]					26.1978	9.4	9	10	1276	140.905	8.33838
Q9Z2D6	Methyl-CpG-binding protein 2 OS=Mus musculus GN=Mecp2 PE=1 SV=1 - [MECP2_MOUSE]					12.4996	12.81	4	4	484	52.2755	9.96436
Q9DCS3	Trans-2-enoyl-CoA reductase, mitochondrial OS=Mus musculus GN=Mecr PE=1 SV=2 - [MECR_MOUSE]					39.768	34.58	7	14	373	40.3173	9.0708
Q9CQU1	Microfibrillar-associated protein 1 OS=Mus musculus GN=Mfap1 PE=1 SV=1 - [MFAP1_MOUSE]					15.0074	20.73	5	6	439	51.9227	4.98291
Q811U4	Mitofusin-1 OS=Mus musculus GN=Mfn1 PE=1 SV=3 - [MFN1_MOUSE]					15.5269	7.83	5	5	741	83.6728	6.50732
Q80U63	Mitofusin-2 OS=Mus musculus GN=Mfn2 PE=1 SV=3 - [MFN2_MOUSE]					17.7324	10.7	7	7	757	86.1328	6.771
Q9D2V8	Major facilitator superfamily domain-containing protein 10 OS=Mus musculus GN=Mfsd10 PE=1 SV=1 - [MFS10_MOUSE]					7.50683	7.68	3	3	456	49.3374	9.94971
P27808	Alpha-1,3-mannosyl-glycoprotein 2-beta-N-acetylglucosaminyltransferase OS=Mus musculus GN=Mgat1 PE=1 SV=1 - [MGAT1_MOUSE]					15.5419	11.41	5	5	447	51.6577	8.89502
Q921V5	Alpha-1,6-mannosyl-glycoprotein 2-beta-N-acetylglucosaminyltransferase OS=Mus musculus GN=Mgat2 PE=1 SV=1 - [MGAT2_MOUSE]					24.3952	12.44	6	10	442	50.9972	8.5874
Q812F8	Alpha-1,3-mannosyl-glycoprotein 4-beta-N-acetylglucosaminyltransferase B OS=Mus musculus GN=Mgat4b PE=2 SV=1 - [MGT4B_MOUSE]					13.5968	6.02	3	4	548	63.2619	7.88428
Q9CWG8	NADH dehydrogenase [ubiquinone] complex I, assembly factor 7 OS=Mus musculus GN=Ndufaf7 PE=1 SV=4 - [NDUF7_MOUSE]					16.2594	18.81	6	6	436	48.3538	6.94678
Q59J78	Mimitin, mitochondrial OS=Mus musculus GN=Ndufaf2 PE=1 SV=1 - [MIMIT_MOUSE]					8.38514	21.43	2	3	168	19.6158	8.25049
Q8BG51	Mitochondrial Rho GTPase 1 OS=Mus musculus GN=Rhot1 PE=1 SV=1 - [MIRO1_MOUSE]					8.97418	7.29	5	5	631	72.1956	6.49365
Q8JZN7	Mitochondrial Rho GTPase 2 OS=Mus musculus GN=Rhot2 PE=1 SV=1 - [MIRO2_MOUSE]					11.6921	7.26	5	5	620	69.027	5.99854
Q9D2Y4-2	Isoform 2 of Mixed lineage kinase domain-like protein OS=Mus musculus GN=Mlkl - [MLKL_MOUSE]					4.61287	4.31	2	2	464	53.3418	7.98682
Q9ESL4-2	Isoform 2 of Mitogen-activated protein kinase kinase kinase MLT OS=Mus musculus GN=Zak - [MLTK_MOUSE]					5.59672	5.95	2	2	454	51.3331	5.35107
Q9D071-2	Isoform 2 of MMS19 nucleotide excision repair protein homolog OS=Mus musculus GN=Mms19 - [MMS19_MOUSE]					4.7394	2.81	2	2	889	97.397	5.65576
Q80TL7-2	Isoform 2 of Protein MON2 homolog OS=Mus musculus GN=Mon2 - [MON2_MOUSE]					5.36539	1.41	2	2	1708	188.16	6.0874
Q8VBX6-2	Isoform 2 of Multiple PDZ domain protein OS=Mus musculus GN=Mpdz - [MPDZ_MOUSE]					13.9058	4.95	7	8	2022	214.928	5.0083
Q810V0	U3 small nucleolar ribonucleoprotein protein MPP10 OS=Mus musculus GN=Mphosph10 PE=1 SV=2 - [MPP10_MOUSE]					5.29981	9.4	3	3	681	78.6867	4.86865
P24668	Cation-dependent mannose-6-phosphate receptor OS=Mus musculus GN=M6pr PE=1 SV=1 - [MPRD_MOUSE]					15.2487	19.42	4	5	278	31.1524	5.38916
Q64449	C-type mannose receptor 2 OS=Mus musculus GN=Mrc2 PE=1 SV=3 - [MRC2_MOUSE]					27.3663	5.95	6	10	1479	166.968	5.98584
Q61216-2	Isoform 2 of Double-strand break repair protein MRE11A OS=Mus musculus GN=Mre11a - [MRE11_MOUSE]					6.14391	4.12	2	2	679	77.0464	5.99854
P28667	MARCKS-related protein OS=Mus musculus GN=Marcksl1 PE=1 SV=2 - [MRP_MOUSE]					5.37705	11.5	2	2	200	20.1534	4.61475
Q3UFY8	Mitochondrial ribonuclease P protein 1 OS=Mus musculus GN=Trmt10c PE=1 SV=2 - [MRRP1_MOUSE]					6.44719	9.42	2	2	414	48.3551	9.37842
Q791T5-2	Isoform 2 of Mitochondrial carrier homolog 1 OS=Mus musculus GN=Mtch1 - [MTCH1_MOUSE]					8.89055	12.1	3	4	372	39.9146	9.48096
P18155	Bifunctional methylenetetrahydrofolate dehydrogenase/cyclohydrolase, mitochondrial OS=Mus musculus GN=Mthfd2 PE=1 SV=1 - [MTDC_MOUSE]					33.0323	34	9	10	350	37.8392	8.88037
Q6ZPE2	Myotubularin-related protein 5 OS=Mus musculus GN=Sbf1 PE=1 SV=2 - [MTMR5_MOUSE]					11.7445	2.89	4	4	1867	208.561	7.12256
Q9JLN9	Serine/threonine-protein kinase mTOR OS=Mus musculus GN=Mtor PE=1 SV=2 - [MTOR_MOUSE]					8.13479	1.61	3	3	2549	288.605	7.1665
Q9DAT5	Mitochondrial tRNA-specific 2-thiouridylase 1 OS=Mus musculus GN=Trmu PE=1 SV=1 - [MTU1_MOUSE]					7.90422	11.75	3	4	417	47.2101	8.39697
Q5SYD0	Unconventional myosin-Id OS=Mus musculus GN=Myo1d PE=1 SV=1 - [MYO1D_MOUSE]					11.6582	10.14	6	7	1006	116.007	9.40771
Q9QY06	Unconventional myosin-IXb OS=Mus musculus GN=Myo9b PE=1 SV=2 - [MYO9B_MOUSE]					11.4119	2.32	4	4	2114	238.685	8.63135
Q8BWZ3-2	Isoform 2 of N-alpha-acetyltransferase 25, NatB auxiliary subunit OS=Mus musculus GN=Naa25 - [NAA25_MOUSE]					12.1556	7.36	5	5	938	107.45	6.23975
Q99KQ4	Nicotinamide phosphoribosyltransferase OS=Mus musculus GN=Nampt PE=1 SV=1 - [NAMPT_MOUSE]					5.42248	7.33	2	2	491	55.4125	7.15186
Q9DB73-2	Isoform 2 of NADH-cytochrome b5 reductase 1 OS=Mus musculus GN=Cyb5r1 - [NB5R1_MOUSE]					6.21011	12.28	2	2	228	25.2892	9.08545
P28660-2	Isoform 2 of Nck-associated protein 1 OS=Mus musculus GN=Nckap1 - [NCKP1_MOUSE]					41.9759	14.66	14	15	1037	118.442	6.81494
Q9ERR1-2	Isoform 2 of Nuclear distribution protein nudE-like 1 OS=Mus musculus GN=Ndel1 - [NDEL1_MOUSE]					5.04895	7.3	2	2	315	35.489	5.22412
Q3UHN9	Bifunctional heparan sulfate N-deacetylase/N-sulfotransferase 1 OS=Mus musculus GN=Ndst1 PE=1 SV=2 - [NDST1_MOUSE]					17.8247	9.18	7	7	882	100.662	7.76709
Q9CQZ5	NADH dehydrogenase [ubiquinone] 1 alpha subcomplex subunit 6 OS=Mus musculus GN=Ndufa6 PE=1 SV=1 - [NDUA6_MOUSE]					9.77437	27.48	3	3	131	15.273	10.1108
Q9DCJ5	NADH dehydrogenase [ubiquinone] 1 alpha subcomplex subunit 8 OS=Mus musculus GN=Ndufa8 PE=1 SV=3 - [NDUA8_MOUSE]					8.66442	18.6	2	3	172	19.9791	8.45557
Q99LC3	NADH dehydrogenase [ubiquinone] 1 alpha subcomplex subunit 10, mitochondrial OS=Mus musculus GN=Ndufa10 PE=1 SV=1 - [NDUAA_MOUSE]					8.96344	11.83	3	3	355	40.5777	7.78174
Q9CQZ6	NADH dehydrogenase [ubiquinone] 1 beta subcomplex subunit 3 OS=Mus musculus GN=Ndufb3 PE=1 SV=1 - [NDUB3_MOUSE]					3.99056	17.31	2	2	104	11.6848	9.0415
Q9CQJ8	NADH dehydrogenase [ubiquinone] 1 beta subcomplex subunit 9 OS=Mus musculus GN=Ndufb9 PE=1 SV=3 - [NDUB9_MOUSE]					6.55904	14.53	3	3	179	21.9697	7.79639
Q9DCS9	NADH dehydrogenase [ubiquinone] 1 beta subcomplex subunit 10 OS=Mus musculus GN=Ndufb10 PE=1 SV=3 - [NDUBA_MOUSE]					10.8689	21.02	3	4	176	21.0104	8.03076
O09111	NADH dehydrogenase [ubiquinone] 1 beta subcomplex subunit 11, mitochondrial OS=Mus musculus GN=Ndufb11 PE=1 SV=2 - [NDUBB_MOUSE]					5.61543	21.19	2	2	151	17.4326	5.22412
Q9DCT2	NADH dehydrogenase [ubiquinone] iron-sulfur protein 3, mitochondrial OS=Mus musculus GN=Ndufs3 PE=1 SV=2 - [NDUS3_MOUSE]					9.26271	15.59	3	3	263	30.1305	7.1665
Q9D6J6	NADH dehydrogenase [ubiquinone] flavoprotein 2, mitochondrial OS=Mus musculus GN=Ndufv2 PE=1 SV=2 - [NDUV2_MOUSE]					12.3011	20.56	3	4	248	27.2679	7.40088
Q9ES74	Serine/threonine-protein kinase Nek7 OS=Mus musculus GN=Nek7 PE=1 SV=1 - [NEK7_MOUSE]					9.62527	16.23	3	3	302	34.5145	8.25049
Q8CCP0-4	Isoform 4 of Nuclear export mediator factor Nemf OS=Mus musculus GN=Nemf - [NEMF_MOUSE]					2.69586	4.82	2	2	415	47.6151	6.63916
P25799-4	Isoform 4 of Nuclear factor NF-kappa-B p105 subunit OS=Mus musculus GN=Nfkb1 - [NFKB1_MOUSE]					12.5522	16.85	5	5	356	39.7311	6.84424
Q9WTK5	Nuclear factor NF-kappa-B p100 subunit OS=Mus musculus GN=Nfkb2 PE=1 SV=1 - [NFKB2_MOUSE]					14.2593	8.68	5	5	899	96.772	6.3667
Q6KCD5-2	Isoform 2 of Nipped-B-like protein OS=Mus musculus GN=Nipbl - [NIPBL_MOUSE]					5.01215	0.82	2	2	2691	303.574	7.81104
O55125	Protein NipSnap homolog 1 OS=Mus musculus GN=Nipsnap1 PE=1 SV=1 - [NIPS1_MOUSE]					1.70573	8.8	2	2	284	33.342	9.43701
O55126	Protein NipSnap homolog 2 OS=Mus musculus GN=Gbas PE=1 SV=1 - [NIPS2_MOUSE]					10.1503	15.3	4	4	281	32.9119	9.26123
Q80TM9-3	Isoform 3 of Nischarin OS=Mus musculus GN=Nisch - [NISCH_MOUSE]					10.3227	3.41	4	4	1348	147.518	4.98291
P32020	Non-specific lipid-transfer protein OS=Mus musculus GN=Scp2 PE=1 SV=3 - [NLTP_MOUSE]					24.3919	14.08	8	8	547	59.0878	7.44482
O70310	Glycylpeptide N-tetradecanoyltransferase 1 OS=Mus musculus GN=Nmt1 PE=1 SV=1 - [NMT1_MOUSE]					9.51777	9.27	5	5	496	56.8519	8.00146
Q9JJG9	Nitric oxide-associated protein 1 OS=Mus musculus GN=Noa1 PE=1 SV=1 - [NOA1_MOUSE]					13.3049	11.83	4	4	693	77.3302	8.11865
Q9WV70	Nucleolar complex protein 2 homolog OS=Mus musculus GN=Noc2l PE=1 SV=2 - [NOC2L_MOUSE]					4.61845	2.95	2	2	747	85.3707	5.97314
Q99ME9	Nucleolar GTP-binding protein 1 OS=Mus musculus GN=Gtpbp4 PE=1 SV=3 - [NOG1_MOUSE]					12.6263	6.78	3	4	634	74.0659	9.5249
Q3UHX0	Nucleolar protein 8 OS=Mus musculus GN=Nol8 PE=1 SV=2 - [NOL8_MOUSE]					6.7398	2.53	2	2	1147	128.556	6.55127
Q8R3N1	Nucleolar protein 14 OS=Mus musculus GN=Nop14 PE=1 SV=2 - [NOP14_MOUSE]					5.89461	3.14	2	2	860	98.7075	7.59131
Q78ZA7	Nucleosome assembly protein 1-like 4 OS=Mus musculus GN=Nap1l4 PE=1 SV=1 - [NP1L4_MOUSE]					12.4525	10.4	4	5	375	42.6529	4.66553
P60670-2	Isoform 2 of Nuclear protein localization protein 4 homolog OS=Mus musculus GN=Nploc4 - [NPL4_MOUSE]					9.37485	7.12	3	3	576	64.3382	6.59521
P97300-1	Isoform 1 of Neuroplastin OS=Mus musculus GN=Nptn - [NPTN_MOUSE]					12.5292	17.08	4	5	281	31.2578	6.63916
Q8CJ26	Death domain-containing membrane protein NRADD OS=Mus musculus GN=Nradd PE=1 SV=1 - [NRADD_MOUSE]					2.09048	10.09	2	2	228	24.7113	5.0083
P97333	Neuropilin-1 OS=Mus musculus GN=Nrp1 PE=1 SV=2 - [NRP1_MOUSE]					13.0775	7.91	5	5	923	102.935	5.89697
Q9CZ44	NSFL1 cofactor p47 OS=Mus musculus GN=Nsfl1c PE=1 SV=1 - [NSF1C_MOUSE]					18.0084	28.65	7	7	370	40.6854	5.14795
Q6ZPR5-5	Isoform 5 of Sphingomyelin phosphodiesterase 4 OS=Mus musculus GN=Smpd4 - [NSMA3_MOUSE]					5.2647	5.02	2	2	637	72.4465	8.73389
O70572	Sphingomyelin phosphodiesterase 2 OS=Mus musculus GN=Smpd2 PE=1 SV=1 - [NSMA_MOUSE]					4.12257	4.77	2	2	419	47.4357	6.44287
Q9EQC5	N-terminal kinase-like protein OS=Mus musculus GN=Scyl1 PE=1 SV=1 - [NTKL_MOUSE]					18.039	11.66	7	8	806	89.104	6.44287
Q99P88	Nuclear pore complex protein Nup155 OS=Mus musculus GN=Nup155 PE=1 SV=1 - [NU155_MOUSE]					23.4726	7.26	8	9	1391	155.019	6.15088
Q80U93	Nuclear pore complex protein Nup214 OS=Mus musculus GN=Nup214 PE=1 SV=2 - [NU214_MOUSE]					12.6835	3.45	5	5	2085	212.847	7.07861
P54729	NEDD8 ultimate buster 1 OS=Mus musculus GN=Nub1 PE=1 SV=2 - [NUB1_MOUSE]					11.4107	8.47	5	5	614	70.2627	5.88428
Q5F2E7	Nuclear fragile X mental retardation-interacting protein 2 OS=Mus musculus GN=Nufip2 PE=1 SV=1 - [NUFP2_MOUSE]					18.2969	15.61	6	6	692	75.6107	8.70459
O08919	Numb-like protein OS=Mus musculus GN=Numbl PE=1 SV=3 - [NUMBL_MOUSE]					16.2883	8.61	6	6	604	64.0902	8.82178
Q9QZS3-4	Isoform 4 of Protein numb homolog OS=Mus musculus GN=Numb - [NUMB_MOUSE]					12.058	9.44	5	6	593	64.3533	8.47021
P59235	Nucleoporin Nup43 OS=Mus musculus GN=Nup43 PE=1 SV=2 - [NUP43_MOUSE]					5.18954	7.11	2	2	380	41.9633	5.38916
Q8CEC0-3	Isoform 3 of Nuclear pore complex protein Nup88 OS=Mus musculus GN=Nup88 - [NUP88_MOUSE]					10.5332	6.06	4	4	742	83.6129	6.1001
Q9D281	Protein Noxp20 OS=Mus musculus GN=Fam114a1 PE=1 SV=1 - [NXP20_MOUSE]					13.1184	10.72	5	5	569	60.9749	4.56396
P11928	2'-5'-oligoadenylate synthase 1A OS=Mus musculus GN=Oas1a PE=1 SV=2 - [OAS1A_MOUSE]					12.0801	7.08	3	3	367	42.4019	8.08936
Q9CRD0	OCIA domain-containing protein 1 OS=Mus musculus GN=Ociad1 PE=1 SV=1 - [OCAD1_MOUSE]					25.7921	46.15	8	9	247	27.5928	7.81104
Q9DC50	Peroxisomal carnitine O-octanoyltransferase OS=Mus musculus GN=Crot PE=1 SV=1 - [OCTC_MOUSE]					5.18934	4.41	2	2	612	70.2191	6.72705
A3KGV1-2	Isoform 2 of Outer dense fiber protein 2 OS=Mus musculus GN=Odf2 - [ODFP2_MOUSE]					21.7476	9.8	6	7	806	93.2358	7.06396
Q8VHI3	GDP-fucose protein O-fucosyltransferase 2 OS=Mus musculus GN=Pofut2 PE=1 SV=1 - [OFUT2_MOUSE]					6.64335	6.29	2	2	429	49.3981	6.48096
Q8CGY8-2	Isoform 2 of UDP-N-acetylglucosamine--peptide N-acetylglucosaminyltransferase 110 kDa subunit OS=Mus musculus GN=Ogt - [OGT1_MOUSE]					8.78953	3.86	4	4	1036	115.659	6.65381
Q9CZ30	Obg-like ATPase 1 OS=Mus musculus GN=Ola1 PE=1 SV=1 - [OLA1_MOUSE]					5.23923	9.85	3	3	396	44.7013	7.81104
Q9Z1N2	Origin recognition complex subunit 1 OS=Mus musculus GN=Orc1 PE=1 SV=2 - [ORC1_MOUSE]					4.63846	3.1	2	2	840	95.0434	9.1001
Q9D8S4	Oligoribonuclease, mitochondrial OS=Mus musculus GN=Rexo2 PE=1 SV=2 - [ORN_MOUSE]					4.62851	7.59	2	2	237	26.7216	7.15186
Q8K2C7-2	Isoform 2 of Protein OS-9 OS=Mus musculus GN=Os9 - [OS9_MOUSE]					27.3285	14.26	8	10	617	69.7206	4.83057
Q8CI95	Oxysterol-binding protein-related protein 11 OS=Mus musculus GN=Osbpl11 PE=1 SV=2 - [OSB11_MOUSE]					5.14182	3.46	2	2	751	83.5765	7.00537
P10923	Osteopontin OS=Mus musculus GN=Spp1 PE=1 SV=1 - [OSTP_MOUSE]					5.81856	10.54	2	2	294	32.44	4.52588
Q4KMM3-3	Isoform 3 of Oxidation resistance protein 1 OS=Mus musculus GN=Oxr1 - [OXR1_MOUSE]					13.2709	10.52	5	5	751	82.9647	4.98291
Q6P9R2	Serine/threonine-protein kinase OSR1 OS=Mus musculus GN=Oxsr1 PE=1 SV=1 - [OXSR1_MOUSE]					1.77116	2.47	2	2	527	58.1771	6.43018
Q61194-2	Isoform 2 of Phosphatidylinositol 4-phosphate 3-kinase C2 domain-containing subunit alpha OS=Mus musculus GN=Pik3c2a - [P3C2A_MOUSE]					10.7492	3.14	4	4	1658	187.407	8.23584
Q2TBE6	Phosphatidylinositol 4-kinase type 2-alpha OS=Mus musculus GN=Pi4k2a PE=1 SV=1 - [P4K2A_MOUSE]					18.4983	20.67	6	7	479	54.2236	8.04541
Q922W5	Pyrroline-5-carboxylate reductase 1, mitochondrial OS=Mus musculus GN=Pycr1 PE=1 SV=1 - [P5CR1_MOUSE]					14.1474	18.12	4	5	309	32.3529	6.85889
Q8CHY6	Transcriptional repressor p66 alpha OS=Mus musculus GN=Gatad2a PE=1 SV=2 - [P66A_MOUSE]					12.112	6.84	3	4	629	67.2922	9.89111
P26450	Phosphatidylinositol 3-kinase regulatory subunit alpha OS=Mus musculus GN=Pik3r1 PE=1 SV=2 - [P85A_MOUSE]					25.1012	16.3	9	9	724	83.4654	6.27783
Q99JB8	Protein kinase C and casein kinase II substrate protein 3 OS=Mus musculus GN=Pacsin3 PE=1 SV=1 - [PACN3_MOUSE]					15.2045	9.67	3	5	424	48.5548	6.1001
Q8K212	Phosphofurin acidic cluster sorting protein 1 OS=Mus musculus GN=Pacs1 PE=1 SV=2 - [PACS1_MOUSE]					8.75126	3.54	2	3	961	104.764	7.73779
Q60963	Platelet-activating factor acetylhydrolase OS=Mus musculus GN=Pla2g7 PE=2 SV=2 - [PAFA_MOUSE]					11.8639	13.18	5	6	440	49.227	7.12256
P12388	Plasminogen activator inhibitor 2, macrophage OS=Mus musculus GN=Serpinb2 PE=1 SV=1 - [PAI2_MOUSE]					4.09886	7.95	3	3	415	46.2622	5.13525
Q9CY58-2	Isoform 2 of Plasminogen activator inhibitor 1 RNA-binding protein OS=Mus musculus GN=Serbp1 - [PAIRB_MOUSE]					10.1119	8.42	2	3	392	42.9185	8.44092
Q8BTW9	Serine/threonine-protein kinase PAK 4 OS=Mus musculus GN=Pak4 PE=1 SV=1 - [PAK4_MOUSE]					12.598	10.96	5	5	593	64.5826	9.84717
Q9ET54-3	Isoform 3 of Palladin OS=Mus musculus GN=Palld - [PALLD_MOUSE]					5.32378	5.43	3	3	663	72.3223	7.6792
Q9D0D3	Poly(A) RNA polymerase, mitochondrial OS=Mus musculus GN=Mtpap PE=1 SV=1 - [PAPD1_MOUSE]					23.8399	11.79	4	9	585	65.1886	8.88037
Q2EMV9	Poly [ADP-ribose] polymerase 14 OS=Mus musculus GN=Parp14 PE=1 SV=3 - [PAR14_MOUSE]					16.4064	5.23	8	8	1817	203.674	6.78564
Q9JK83-2	Isoform 2 of Partitioning defective 6 homolog beta OS=Mus musculus GN=Pard6b - [PAR6B_MOUSE]					5.74859	11.41	3	3	298	33.246	7.32764
Q925B0-2	Isoform 2 of PRKC apoptosis WT1 regulator protein OS=Mus musculus GN=Pawr - [PAWR_MOUSE]					8.93205	17.3	3	3	289	30.9255	8.66064
Q3TVI8	Pre-B-cell leukemia transcription factor-interacting protein 1 OS=Mus musculus GN=Pbxip1 PE=1 SV=2 - [PBIP1_MOUSE]					8.0238	4.68	3	3	727	81.1153	5.36377
Q9R0L6	Pericentriolar material 1 protein OS=Mus musculus GN=Pcm1 PE=1 SV=2 - [PCM1_MOUSE]					10.1144	2.57	4	4	2025	228.706	5.0083
P17918	Proliferating cell nuclear antigen OS=Mus musculus GN=Pcna PE=1 SV=2 - [PCNA_MOUSE]					2.96737	7.66	2	2	261	28.7664	4.76709
P48725-3	Isoform 3 of Pericentrin OS=Mus musculus GN=Pcnt - [PCNT_MOUSE]					45.5615	9.24	16	16	2500	284.414	5.08447
P49586	Choline-phosphate cytidylyltransferase A OS=Mus musculus GN=Pcyt1a PE=1 SV=1 - [PCY1A_MOUSE]					12.6503	14.44	4	4	367	41.6407	7.03467
Q8C7K6	Prenylcysteine oxidase-like OS=Mus musculus GN=Pcyox1l PE=1 SV=1 - [PCYXL_MOUSE]					24.9787	14.95	7	10	495	54.8402	7.6499
Q921X9	Protein disulfide-isomerase A5 OS=Mus musculus GN=Pdia5 PE=1 SV=1 - [PDIA5_MOUSE]					23.6321	21.66	7	9	517	59.229	7.50342
Q8BFP9	[Pyruvate dehydrogenase (acetyl-transferring)] kinase isozyme 1, mitochondrial OS=Mus musculus GN=Pdk1 PE=1 SV=2 - [PDK1_MOUSE]					7.23622	7.6	3	3	434	48.9638	8.19189
O70571	[Pyruvate dehydrogenase (acetyl-transferring)] kinase isozyme 4, mitochondrial OS=Mus musculus GN=Pdk4 PE=1 SV=1 - [PDK4_MOUSE]					4.3978	5.34	2	2	412	46.5666	7.07861
Q3UV70	[Pyruvate dehydrogenase [acetyl-transferring]]-phosphatase 1, mitochondrial OS=Mus musculus GN=Pdp1 PE=1 SV=1 - [PDP1_MOUSE]					33.7306	26.95	10	12	538	61.1416	6.66846
Q4VA53	Sister chromatid cohesion protein PDS5 homolog B OS=Mus musculus GN=Pds5b PE=1 SV=1 - [PDS5B_MOUSE]					23.3105	8.37	10	10	1446	164.315	8.49951
Q99K01-2	Isoform 2 of Pyridoxal-dependent decarboxylase domain-containing protein 1 OS=Mus musculus GN=Pdxdc1 - [PDXD1_MOUSE]					37.0375	18.78	11	12	788	87.3258	5.66846
P70296	Phosphatidylethanolamine-binding protein 1 OS=Mus musculus GN=Pebp1 PE=1 SV=3 - [PEBP1_MOUSE]					6.61583	20.86	2	2	187	20.8173	5.40186
P97298	Pigment epithelium-derived factor OS=Mus musculus GN=Serpinf1 PE=1 SV=2 - [PEDF_MOUSE]					8.91378	7.91	4	4	417	46.2052	6.97607
Q6Y7W8-2	Isoform 2 of PERQ amino acid-rich with GYF domain-containing protein 2 OS=Mus musculus GN=Gigyf2 - [PERQ2_MOUSE]					5.51915	7.33	2	2	423	49.1103	9.15869
Q9EQ61	Pescadillo homolog OS=Mus musculus GN=Pes1 PE=1 SV=1 - [PESC_MOUSE]					4.31214	2.91	2	2	584	67.753	6.84424
Q9R0A0	Peroxisomal membrane protein PEX14 OS=Mus musculus GN=Pex14 PE=1 SV=1 - [PEX14_MOUSE]					5.20355	5.59	2	2	376	41.1828	5.10986
Q9WVJ3-2	Isoform 2 of Carboxypeptidase Q OS=Mus musculus GN=Cpq - [CBPQ_MOUSE]					5.31548	4.59	2	2	458	50.4588	6.40479
Q8BWM0	Prostaglandin E synthase 2 OS=Mus musculus GN=Ptges2 PE=1 SV=3 - [PGES2_MOUSE]					5.11763	5.21	2	2	384	43.2962	8.99756
Q05769	Prostaglandin G/H synthase 2 OS=Mus musculus GN=Ptgs2 PE=1 SV=1 - [PGH2_MOUSE]					8.23655	6.46	4	4	604	68.9688	7.37158
Q8BYB9	Protein O-glucosyltransferase 1 OS=Mus musculus GN=Poglut1 PE=1 SV=2 - [PGLT1_MOUSE]					4.85447	7.91	3	3	392	46.3495	8.85107
Q9D0F9	Phosphoglucomutase-1 OS=Mus musculus GN=Pgm1 PE=1 SV=4 - [PGM1_MOUSE]					4.25518	3.38	2	2	562	61.3796	6.56592
Q8BHF7	CDP-diacylglycerol--glycerol-3-phosphate 3-phosphatidyltransferase, mitochondrial OS=Mus musculus GN=Pgs1 PE=1 SV=1 - [PGPS1_MOUSE]					10.1473	8.68	4	4	553	62.4496	8.89502
Q501J7-2	Isoform 2 of Phosphatase and actin regulator 4 OS=Mus musculus GN=Phactr4 - [PHAR4_MOUSE]					7.88275	6.45	3	3	667	73.3563	6.37939
Q8VD65	Phosphoinositide 3-kinase regulatory subunit 4 OS=Mus musculus GN=Pik3r4 PE=1 SV=3 - [PI3R4_MOUSE]					5.19446	1.91	2	2	1358	152.502	7.12256
O70172	Phosphatidylinositol 5-phosphate 4-kinase type-2 alpha OS=Mus musculus GN=Pip4k2a PE=1 SV=1 - [PI42A_MOUSE]					11.4515	9.38	3	4	405	46.1225	6.99072
Q80XI4	Phosphatidylinositol 5-phosphate 4-kinase type-2 beta OS=Mus musculus GN=Pip4k2b PE=1 SV=1 - [PI42B_MOUSE]					17.6162	13.7	4	5	416	47.2888	7.32764
O70161-3	Isoform 3 of Phosphatidylinositol 4-phosphate 5-kinase type-1 gamma OS=Mus musculus GN=Pip5k1c - [PI51C_MOUSE]					15.6228	10.87	4	6	635	69.459	5.73193
Q8BXQ2	GPI transamidase component PIG-T OS=Mus musculus GN=Pigt PE=1 SV=2 - [PIGT_MOUSE]					8.90122	7.9	4	4	582	65.6629	8.39697
P53811	Phosphatidylinositol transfer protein beta isoform OS=Mus musculus GN=Pitpnb PE=1 SV=2 - [PIPNB_MOUSE]					1.96064	7.38	2	2	271	31.4669	6.94678
O35954	Membrane-associated phosphatidylinositol transfer protein 1 OS=Mus musculus GN=Pitpnm1 PE=1 SV=1 - [PITM1_MOUSE]					8.18253	3.54	3	3	1243	134.855	6.06201
Q9ERS5	Pleckstrin homology domain-containing family A member 2 OS=Mus musculus GN=Plekha2 PE=1 SV=1 - [PKHA2_MOUSE]					8.79987	11.29	3	3	425	47.3501	8.47021
Q8K124	Pleckstrin homology domain-containing family O member 2 OS=Mus musculus GN=Plekho2 PE=1 SV=1 - [PKHO2_MOUSE]					37.9538	37.37	13	17	495	53.8394	5.50342
Q68FH0-3	Isoform 3 of Plakophilin-4 OS=Mus musculus GN=Pkp4 - [PKP4_MOUSE]					6.14043	11.49	2	2	296	33.2428	8.51416
P27612	Phospholipase A-2-activating protein OS=Mus musculus GN=Plaa PE=1 SV=4 - [PLAP_MOUSE]					15.6829	7.81	5	5	794	87.1656	6.13818
P51432	1-phosphatidylinositol 4,5-bisphosphate phosphodiesterase beta-3 OS=Mus musculus GN=Plcb3 PE=1 SV=2 - [PLCB3_MOUSE]					47.7305	12.56	14	19	1234	139.4	5.93506
Q9R0E2	Procollagen-lysine,2-oxoglutarate 5-dioxygenase 1 OS=Mus musculus GN=Plod1 PE=1 SV=1 - [PLOD1_MOUSE]					43.119	22.12	11	16	728	83.5423	6.53662
Q9JIZ9	Phospholipid scramblase 3 OS=Mus musculus GN=Plscr3 PE=1 SV=1 - [PLS3_MOUSE]					2.35417	6.76	2	2	296	31.782	6.37939
P55065	Phospholipid transfer protein OS=Mus musculus GN=Pltp PE=1 SV=1 - [PLTP_MOUSE]					7.43356	7.71	3	3	493	54.4185	6.62451
P70207	Plexin-A2 OS=Mus musculus GN=Plxna2 PE=1 SV=2 - [PLXA2_MOUSE]					19.6345	3.12	6	8	1894	211.399	6.53662
P70208	Plexin-A3 OS=Mus musculus GN=Plxna3 PE=1 SV=2 - [PLXA3_MOUSE]					22.5098	3.9	7	9	1872	207.825	7.09326
Q60953-2	Isoform 2 of Protein PML OS=Mus musculus GN=Pml - [PML_MOUSE]					14.1057	7.75	5	6	839	93.2041	5.52881
Q8JZX3	POC1 centriolar protein homolog A OS=Mus musculus GN=Poc1a PE=2 SV=2 - [POC1A_MOUSE]					5.41033	6.42	2	2	405	45.0965	7.81104
Q9DBS8	Centrosomal protein POC5 OS=Mus musculus GN=Poc5 PE=2 SV=1 - [POC5_MOUSE]					8.34744	8.24	3	3	558	60.9179	8.08936
Q62086	Serum paraoxonase/arylesterase 2 OS=Mus musculus GN=Pon2 PE=1 SV=2 - [PON2_MOUSE]					6.20614	7.06	2	2	354	39.5925	5.8335
Q62009-5	Isoform 5 of Periostin OS=Mus musculus GN=Postn - [POSTN_MOUSE]					10.6613	5.36	4	4	783	87.0434	7.66455
Q8BP40	Lysophosphatidic acid phosphatase type 6 OS=Mus musculus GN=Acp6 PE=1 SV=1 - [PPA6_MOUSE]					16.2817	19.62	6	6	418	47.5946	7.72314
P16675	Lysosomal protective protein OS=Mus musculus GN=Ctsa PE=1 SV=1 - [PPGB_MOUSE]					11.2886	9.49	4	4	474	53.8095	5.85889
P30412	Peptidyl-prolyl cis-trans isomerase C OS=Mus musculus GN=Ppic PE=1 SV=1 - [PPIC_MOUSE]					11.5216	23.58	4	4	212	22.7797	7.50342
Q9CR16	Peptidyl-prolyl cis-trans isomerase D OS=Mus musculus GN=Ppid PE=1 SV=3 - [PPID_MOUSE]					6.95157	9.19	3	3	370	40.7167	7.43018
Q8BQ30	Phostensin OS=Mus musculus GN=Ppp1r18 PE=1 SV=1 - [PPR18_MOUSE]					11.5226	9.93	4	4	594	65.5901	5.38916
O88531	Palmitoyl-protein thioesterase 1 OS=Mus musculus GN=Ppt1 PE=1 SV=2 - [PPT1_MOUSE]					8.58888	10.78	2	3	306	34.4674	8.00146
Q91VJ5	Polyglutamine-binding protein 1 OS=Mus musculus GN=Pqbp1 PE=1 SV=1 - [PQBP1_MOUSE]					5.18675	12.93	2	2	263	30.5791	6.22705
Q9R1C7-2	Isoform 2 of Pre-mRNA-processing factor 40 homolog A OS=Mus musculus GN=Prpf40a - [PR40A_MOUSE]					12.0337	5.49	4	4	911	103.897	7.57666
Q9Z0S9	Prenylated Rab acceptor protein 1 OS=Mus musculus GN=Rabac1 PE=1 SV=1 - [PRAF1_MOUSE]					9.85566	17.84	3	3	185	20.6057	7.89893
Q8R5J9	PRA1 family protein 3 OS=Mus musculus GN=Arl6ip5 PE=1 SV=2 - [PRAF3_MOUSE]					11.6321	23.4	3	4	188	21.5433	9.61279
Q7TSC1	Protein PRRC2A OS=Mus musculus GN=Prrc2a PE=1 SV=1 - [PRC2A_MOUSE]					28.2057	7.92	10	10	2158	229.063	9.39307
Q9JK53	Prolargin OS=Mus musculus GN=Prelp PE=1 SV=2 - [PRELP_MOUSE]					7.30432	8.73	3	4	378	43.265	9.53955
P33610	DNA primase large subunit OS=Mus musculus GN=Prim2 PE=1 SV=1 - [PRI2_MOUSE]					3.72201	4.55	2	2	505	58.3717	8.32373
Q9WTX2	Interferon-inducible double-stranded RNA-dependent protein kinase activator A OS=Mus musculus GN=Prkra PE=1 SV=1 - [PRKRA_MOUSE]					5.28833	8.31	2	2	313	34.3495	8.42627
Q9Z2Y8	Proline synthase co-transcribed bacterial homolog protein OS=Mus musculus GN=Prosc PE=1 SV=1 - [PROSC_MOUSE]					7.25777	13.5	4	4	274	30.0296	8.26514
Q9DAW6	U4/U6 small nuclear ribonucleoprotein Prp4 OS=Mus musculus GN=Prpf4 PE=1 SV=1 - [PRP4_MOUSE]					12.3222	10.75	4	4	521	58.3333	7.28369
Q922U1	U4/U6 small nuclear ribonucleoprotein Prp3 OS=Mus musculus GN=Prpf3 PE=1 SV=1 - [PRPF3_MOUSE]					10.4225	9.66	5	5	683	77.4069	9.49561
Q3UPH1	Protein PRRC1 OS=Mus musculus GN=Prrc1 PE=1 SV=1 - [PRRC1_MOUSE]					5.47648	6.77	2	2	443	46.2685	5.94775
Q9R1P4	Proteasome subunit alpha type-1 OS=Mus musculus GN=Psma1 PE=1 SV=1 - [PSA1_MOUSE]					9.79749	23.95	5	5	263	29.5278	6.45557
O70435	Proteasome subunit alpha type-3 OS=Mus musculus GN=Psma3 PE=1 SV=3 - [PSA3_MOUSE]					5.5054	9.02	2	2	255	28.3871	5.43994
Q9R1P0	Proteasome subunit alpha type-4 OS=Mus musculus GN=Psma4 PE=1 SV=1 - [PSA4_MOUSE]					7.05032	12.26	3	3	261	29.4522	7.72314
Q9QUM9	Proteasome subunit alpha type-6 OS=Mus musculus GN=Psma6 PE=1 SV=1 - [PSA6_MOUSE]					10.5366	20.73	4	4	246	27.3548	6.75635
Q9Z2U0	Proteasome subunit alpha type-7 OS=Mus musculus GN=Psma7 PE=1 SV=1 - [PSA7_MOUSE]					13.1974	31.05	5	5	248	27.8376	8.45557
Q60692	Proteasome subunit beta type-6 OS=Mus musculus GN=Psmb6 PE=1 SV=3 - [PSB6_MOUSE]					4.89585	8.82	2	2	238	25.3625	5.10986
Q9WVJ2	26S proteasome non-ATPase regulatory subunit 13 OS=Mus musculus GN=Psmd13 PE=1 SV=1 - [PSD13_MOUSE]					10.173	10.11	4	4	376	42.7821	5.70654
P26516	26S proteasome non-ATPase regulatory subunit 7 OS=Mus musculus GN=Psmd7 PE=1 SV=2 - [PSMD7_MOUSE]					22.5774	27.73	5	6	321	36.5172	6.771
P14685	26S proteasome non-ATPase regulatory subunit 3 OS=Mus musculus GN=Psmd3 PE=1 SV=3 - [PSMD3_MOUSE]					39.5245	28.11	13	15	530	60.6803	8.44092
Q8BJY1	26S proteasome non-ATPase regulatory subunit 5 OS=Mus musculus GN=Psmd5 PE=1 SV=4 - [PSMD5_MOUSE]					8.30434	7.94	3	3	504	55.9369	5.21143
Q8C2E4	Pentatricopeptide repeat-containing protein 1, mitochondrial OS=Mus musculus GN=Ptcd1 PE=2 SV=2 - [PTCD1_MOUSE]					4.6733	2.59	2	2	695	77.5455	8.79248
Q9JM51	Prostaglandin E synthase OS=Mus musculus GN=Ptges PE=1 SV=1 - [PTGES_MOUSE]					11.091	12.42	4	5	153	17.2741	9.39307
Q8R2Y8	Peptidyl-tRNA hydrolase 2, mitochondrial OS=Mus musculus GN=Ptrh2 PE=1 SV=1 - [PTH2_MOUSE]					20.8536	29.83	4	6	181	19.514	7.41553
P35235	Tyrosine-protein phosphatase non-receptor type 11 OS=Mus musculus GN=Ptpn11 PE=1 SV=2 - [PTN11_MOUSE]					17.4538	12.4	6	6	597	68.4174	7.29834
P35821	Tyrosine-protein phosphatase non-receptor type 1 OS=Mus musculus GN=Ptpn1 PE=1 SV=2 - [PTN1_MOUSE]					30.237	12.96	5	9	432	49.5614	6.16357
P29351	Tyrosine-protein phosphatase non-receptor type 6 OS=Mus musculus GN=Ptpn6 PE=1 SV=2 - [PTN6_MOUSE]					6.38502	6.22	3	3	595	67.5172	7.81104
O35239	Tyrosine-protein phosphatase non-receptor type 9 OS=Mus musculus GN=Ptpn9 PE=1 SV=2 - [PTN9_MOUSE]					8.72527	6.75	3	3	593	67.9267	8.104
B0V2N1-6	Isoform 6 of Receptor-type tyrosine-protein phosphatase S OS=Mus musculus GN=Ptprs - [PTPRS_MOUSE]					33.3062	10.1	13	13	1861	206.695	7.28369
P48759	Pentraxin-related protein PTX3 OS=Mus musculus GN=Ptx3 PE=1 SV=2 - [PTX3_MOUSE]					4.84689	7.35	2	2	381	41.7849	5.37646
[truncated: 785 more rows]
