# Supplementary material for: Endocytic vesicles act as vehicles for glucose uptake in response to growth factor stimulation
Source: Nat Commun. 2024 Apr 2;15:2843. doi: 10.1038/s41467-024-46971-9 (PMC10987504; doi:10.1038/s41467-024-46971-9)
Supplement: Supplementary file 7 — Source Data [file 41467_2024_46971_MOESM7_ESM.xlsx]

## Sheet: Cover
Source Data for;
Endocytic vesicles act as vehicles for glucose uptake in response to growth factor stimulation
Ryouhei Tsutsumi, Beatrix Ueberheide, Feng-Xia Liang, Benjamin G. Neel, Ryuichi Sakai, Yoshiro Saito

## Sheet: Fig2c
Fig. 2c
PLA puncta per cell
	PDGFRb-HK1 PLA		PDGFRb-HK2 PLA
Stimulation	Unstimulated	PDGF	Unstimulated	PDGF
exp1	460	290	16	125
	374	297	11	150
	155	911	53	213
	201	635	6	205
	135	309	6	184
	203	297	3	336
	124	214	3	269
	288	469	5	308
	223	389	3	194
	176	454	6	106
	234	290	11	119
	470	637		124
		343
exp2	137	487	11	104
	223	614	2	151
	188	516	4	258
	321	554	5	85
	184	448	4	156
	212	713	3	134
	220	457	9	115
	165	926	11	460
	115	594	8	149
	196	893	10	165
	221	651	3	291
	153	541	5	253
		514	3	297
		552		162

## Sheet: Fig2e
Fig. 2e
PLA puncta per cell
	PDGFRb-ALDOA PLA		PDGFRb-GAPDH PLA		PDGFRb-PGK1 PLA		PDGFRb-ENO1 PLA		PDGFRb-PKM1/2 PLA
Stimulation	Unstimulated	PDGF	Unstimulated	PDGF	Unstimulated	PDGF	Unstimulated	PDGF	Unstimulated	PDGF
exp1	4	127	61	179	355	432	66	324	45	193
	6	139	60	491	457	587	44	241	104	175
	8	280	99	360	372	496	61	489	95	153
	3	231	137	258	137	583	45	364	96	202
	1	231	155	354	310	804	127	195	24	150
	9	118	118	455	312	501	46	212	13	209
	4	185	259	623	299	612	102	151	10	162
	6	160	164	306	333	493	94	211	33	238
	6	88	244	416	278	653	35	537	6	415
	5	46	427	432	320	894	38	337	9	438
	4	102	171	454	265	520	96	258	2	548
	5	286	458	512	207	805	82	185	5	444
	3		293	500	234	387		322	48	248
	10		209		283			229	75	364
			116		388					202
					277					494
exp2	1	85	71	529	218	416	57	313	25	188
	5	62	54	313	231	542	51	246	10	238
	8	117	272	784	309	764	66	308	50	230
	9	169	84	281	166	613	51	214	17	131
	8	160	74	403	396	921	90	176	35	251
	13	112	81	402	332	761	125	143	14	115
	3	135	151	422	308	998	80	155	40	150
	34	174	190	407	252	779	47	369	41	391
	8	150	103	481	220	675	37	476	17	294
	7	125	248	291	368	587	14	323	16	171
	16	77	143	611	287	730	14	231	29	386
	4	197	202	351	352	590		347	44	253
	4	109	178	664	469	328		453		422
	9	71	114	447	230			346		613
	9		136	442	269			345		507
	11			231						620

## Sheet: Fig3a
Fig. 3a
2DG6P pmol / mg protein
Inhibitor	DMSO		BAY
Stimulation	Unstimulated	PDGF	Unstimulated	PDGF
exp1	17.4082	31.2088	1.41291	2.61761
	12.0411	28.6498	1.55829	2.01742
	11.6424	25.4602	1.74107	2.25491
exp2	15.936	29.2793	1.54034	2.19589
	18.2614	28.431	2.03881	2.40878
	13.9341	27.3186	1.52161	2.08802
exp3	14.2279	22.9764	1.64724	1.8944
	13.1952	24.4402	1.3073	2.58446
	17.5813	22.8509	1.32578	2.11915
exp1 average	13.6973	28.4396	1.57076	2.29665
exp2 average	16.0439	28.343	1.70025	2.2309
exp3 average	15.0014	23.4225	1.42677	2.19934

## Sheet: Fig3b
Fig. 3b
2DG6P pmol / mg protein
siRNA	NC		Pdgfra-1		Pdgfra-2		Pdgfrb-1		Pdgfrb-2		Pdgfra-2 + Pdgfrb-2
Stimulation	Unstimulated	PDGF	Unstimulated	PDGF	Unstimulated	PDGF	Unstimulated	PDGF	Unstimulated	PDGF	Unstimulated	PDGF
exp1	14.6277	30.85	15.1003	28.2004	10.1728	33.9865	13.8994	32.2593	14.1304	32.7778	16.3047	22.7953
	13.8224	32.1326	13.436	31.104	13.771	32.9439	15.756	32.3055	15.7155	30.319	16.2897	23.7754
	13.3852	34.1213	13.1524	29.3326	14.6397	33.0974	17.2	38.2451	15.5352	34.2345	18.5489	24.692
exp2	17.633	43.7291	16.8007	36.3094	20.0635	34.9825	18.1541	36.5529	18.0603	36.5541	17.8997	23.6589
	18.5353	42.2034	17.7475	33.3729	19.9232	37.0927	17.5587	35.0943	18.998	34.1619	19.5919	24.4435
	17.8155	40.0878	16.9273	35.3036	18.3632	31.7203	19.1577	35.5449	21.2377	34.226	19.0948	24.4704
exp3	16.1123	33.6587	13.8822	30.437	15.8206	35.6717	16.2326	35.928	13.0018	25.5411	14.4407	18.8977
	17.5079	34.3092	11.2683	33.3927	14.8127	37.9029	17.8579	30.893	14.9445	26.3469	16.3344	19.1895
	14.0179	35.8534	14.9094	34.4886	14.5551	37.9315	17.972	39.5635	15.4899	23.5543	17.8303	21.9874
exp1 average	13.9451	32.368	13.8962	29.5456	12.8612	33.3426	15.6184	34.27	15.127	32.4438	17.0478	23.7542
exp2 average	17.9946	42.0068	17.1585	34.9953	19.45	34.5985	18.2902	35.7307	19.432	34.9807	18.8621	24.191
exp3 average	15.8794	34.6071	13.3533	32.7728	15.0628	37.1687	17.3542	35.4615	14.4787	25.1474	16.2018	20.0249

## Sheet: Fig3d
Fig. 3d
2DG6P pmol / mg protein
MEFs	Control		Dynamin TKO
Stimulation	Unstimulated	PDGF	Unstimulated	PDGF
exp1	14.5573	23.223	20.3288	21.733
	13.4869	24.4417	20.537	23.1184
	14.4332	25.2004	20.1548	21.9932
exp2	14.6991	27.3496	21.7442	20.8563
	15.6105	31.493	23.1803	23.0871
	14.7548	33.4379	22.9629	22.9425
exp3	14.3462	25.6746	20.2095	20.2858
	15.8107	25.5419	18.4933	19.4492
	16.3539	26.9801	18.7282	17.8346
exp4	14.6074	33.1047	21.6215	17.6712
	14.7798	32.4294	21.9804	17.8432
	15.2532	32.4169	23.0397	19.1363
exp1 average	14.1592	24.2883	20.3402	22.2815
exp2 average	15.0215	30.7602	22.6291	22.2953
exp3 average	15.5036	26.0655	19.1437	19.1899
exp4 average	14.8802	32.6503	22.2139	18.2169

## Sheet: Fig3f
Fig. 3f
2DG6P pmol / mg protein
Stimulation	Unstimulated	PDGF	PDGF-beads	PDGF + beads
exp1	14.9394	25.6906	17.281	25.8319
	14.9163	24.5276	18.432	23.6362
	13.8549	18.4052	14.8221	21.157
exp2	14.867	26.4947	15.5234	25.9701
	12.0642	27.4809	18.4251	25.5654
	12.7986	25.1457	16.9713	26.9593
exp3	11.8862	27.4676	11.0361	23.1563
	12.736	24.958	13.3667	22.7742
	13.8537	25.3478	14.2336	26.2085
exp1 average	14.5702	22.8745	16.845	23.5417
exp2 average	13.2433	26.3738	16.9733	26.1649
exp3 average	12.8253	25.9245	12.8788	24.0463

## Sheet: Fig4a
Fig. 4a
2DG6P pmol / mg protein
Inhibitor	DMSO		Ciliobrevin D		Dynarrestin
Stimulation	Unstimulated	PDGF	Unstimulated	PDGF	Unstimulated	PDGF
exp1	12.4306	18.8936	9.75561	8.68126	13.4831	13.1872
	13.2794	21.4716	10.2479	10.7669	11.9868	10.6723
	12.0207	21.4643	10.3837	10.2479	12.5639	10.927
exp2	13.2865	19.4983	7.43343	8.70954	10.964	11.9122
	12.0934	18.9579	7.07355	8.94455	10.7864	13.5563
	12.2731	20.6799	7.88177	7.4415	10.7467	10.2345
exp3	13.1425	32.8094	6.49462	14.6193	15.7213	18.3713
	20.2755	28.6762	13.4082	12.1218	16.9025	16.2637
	14.0003	28.1478	12.0421	8.8626	16.6262	14.5738
exp1 average	12.5769	20.6098	10.1291	9.89869	12.6779	11.5955
exp2 average	12.551	19.7121	7.46292	8.3652	10.8324	11.901
exp3 average	15.8061	29.8778	10.6483	11.8679	16.4167	16.4029

## Sheet: Fig4c
Fig. 4c
2DG6P pmol / mg protein
MEFs	Control						Dynamin TKO
Stimulation	Unstimulated	PDGF	EGF	bFGF	HGF	Insulin	Unstimulated	PDGF	EGF	bFGF	HGF	Insulin
exp1	17.4097	24.9025	19.6302	24.7412	26.6213	21.2311	16.9848	15.8502	20.4361	22.2281	22.4927	20.5275
	16.8051	29.687	21.3015	26.2782	28.4735	21.2997	18.2129	19.4012	21.8314	18.6468	20.366	17.3602
	17.0148	27.8493	21.8922	25.847	25.9948	18.7873	16.5669	19.354	19.9572	16.0126	18.5104	17.8223
exp2	13.5828	23.7636	18.4542	21.3798	20.7934	18.1292	17.1289	18.9907	18.8053	18.1942	16.7826	16.7749
	14.5566	23.5817	19.7553	21.8682	21.0855	18.3122	18.4448	15.6125	15.3541	17.8198	16.3739	16.1542
	14.9205	22.5254	18.6168	20.591	20.0228	17.871	17.0766	15.9892	17.323	15.787	16.9375	17.781
exp3	14.7279	27.0635	23.1237	22.4167	25.3582	15.7586	21.4438	20.6805	20.764	19.6111	19.0013	17.9218
	15.7988	25.7801	21.9196	24.3127	23.7274	17.7489	19.2717	19.5933	21.2394	17.2348	17.9809	18.4361
	17.7077	25.9252	22.3854	24.3905	24.3501	17.4353	18.5151	19.9428	19.6818	16.56	18.2762	22.0096
exp1 average	17.0765	27.4796	20.9413	25.6221	27.0299	20.4394	17.2548	18.2018	20.7416	18.9625	20.4563	18.57
exp2 average	14.3533	23.2902	18.9421	21.2796	20.6339	18.1041	17.5501	16.8641	17.1608	17.267	16.698	16.9034
exp3 average	16.0781	26.2563	22.4762	23.7066	24.4785	16.9809	19.7435	20.0722	20.5617	17.802	18.4195	19.4558

## Sheet: Fig4d
Fig. 4d
Lactate production (pmol / mg protein)
		Endocytic Vesicles		PNS
TX100		-	+	-	+
Time (h)	0	0	0	0	0
	3	0.837232	4.33437	0.990302	0.462673
	6	2.96634	7.72388	3.4007	0
	9	5.9621	16.3032	6.36386	1.2879

[truncated: 30 more sheets: Fig5a, Fig5d, SuppFig1d, SuppFig2a, SuppFig3b, SuppFig3d, SuppFig4b, SuppFig4c, SuppFig5a, SuppFig5b, SuppFig5c, SuppFig5e, SippFig5f, SuppFig6a, SuppFig6b, SuppFig6c, SuppFig6d, SuppFig7a, SuppFig7b, SuppFig7d …]
